# Supplementary material for: Modeling the Morphometric Evolution of the Maize Shoot Apical Meristem
Source: Front Plant Sci. 2016 Nov 4;7:1651. doi: 10.3389/fpls.2016.01651 (PMC5095129; doi:10.3389/fpls.2016.01651)
Supplement: Supplementary file 1 [file Data_Sheet_1.XLSX]

## Sheet: Sheet1
Taxon	Clade	Reference Title	Journal	Author	Year	Page	Parabolic Coeff.	t-value	p-value	R	R_adj
Naias flexilis	Angio	The Evolution of Land Plants [Embryophyta]		Douglas Houghton Campbell	1940	533	0.0148472	44.3452	1.64195e-152	0.838076	0.837226
Hydrocharis morsus-ranae	Angio	Plant Anatomy: Experiment and Interpretation Part II		Elizabeth G. Cutter	1971	63	0.00494055	38.8589	6.34851e-114	0.879858	0.878987
Glechoma hederacea	Angio	A Colour Atlas of Plant Structure		Bryan G. Bowes	1996	87	0.00471116	87.6425	0	0.88358	0.88335
Glechoma hederacea	Angio	A Colour Atlas of Plant Structure		Bryan G. Bowes	1996	87	0.00431629	89.118	0	0.88426	0.884038
Adiantum emarginatum	Pterido	The Structure and Development of Mosses and Ferns		Douglas Houghton Campbell	1905	328	0.00232274	34.7215	9.15203e-96	0.89758	0.89673
Selaginella caulescens	Lyco	Ontogeny, Cell Differentiation, and Structure of Vascular Plants		Roger Buvat	1989	114	0.0253866	42.8015	2.9439e-103	0.900798	0.899816
Zea mays	Angio	Plant Anatomy: Experiment and Interpretation Part II		Elizabeth G. Cutter	1971	50	0.0129889	68.8805	2.56321e-231	0.918519	0.918132
Solenostemon scutellarioides (Coleus)	Angio	This study					0.00148624	65.8796	5.29657e-204	0.924628	0.924213
Helianthus annuus	Angio	The shoot apical meristem: an historical perspective	Canadian Journal of Botany	Taylor A. Steeves	2006	1630	0.000688185	16.2113	4.1579e-33	0.927551	0.926445
Zea mays	Angio	This study					0.0418408	52.096	1.42616e-120	0.929673	0.928991
Triticum vulgare	Angio	Ontogeny, Cell Differentiation, and Structure of Vascular Plants		Roger Buvat	1989	125	0.0445162	40.4567	1.52705e-72	0.930882	0.929749
Hypericum uralum	Angio	Esau's Plant Anatomy: Meristems, Cells, Their Sctructure Function, and Development, Third Edition		Ray F. Evert and Susan E. Eichhorn	2007	146	0.0371057	37.1698	9.8939e-61	0.931906	0.930557
Chara fragilis	Algae	Outlines of Classification and Special Morphology of Plants		K. Goeble	1887	63	0.015716	46.9909	8.10346e-98	0.932283	0.931467
Zea mays	Angio	Esau's Plant Anatomy: Meristems, Cells, Their Sctructure Function, and Development, Third Edition		Ray F. Evert and Susan E. Eichhorn	2007	143	0.057319	39.4542	1.56716e-67	0.93295	0.931753
Hippuris vulgaris	Angio	Plant Anatomy: Experiment and Interpretation Part II		Elizabeth G. Cutter	1971	50	0.010188	91.0192	0	0.934273	0.934048
Equisetum sp.	Pterido	Morphology and Evolution of Vascular Plants		Ernest M. Gifford and Adrience S. Foster	1989	185	0.00323757	135.298	0	0.935992	0.93589
Equisetum arvense	Pterido	Ontogeny, Cell Differentiation, and Structure of Vascular Plants		Roger Buvat	1989	110	0.0219931	63.2464	6.68041e-164	0.937163	0.936698
Onoclea strithiopteris	Pterido	The Structure and Development of Mosses and Ferns		Douglas Houghton Campbell	1905	324	0.0199407	45.0954	8.02381e-87	0.938914	0.938065
Adiantum pedatum	Pterido	The Evolution of Land Plants [Embryophyta]		Douglas Houghton Campbell	1940	351	0.00227446	64.3276	3.08119e-183	0.940986	0.940611
Rubus rosaefolius	Angio	Organogensis in Rubus		Charles J. Engard	1944	171i	0.00157013	193.609	0	0.942659	0.942609
Triticum aestivum	Angio	Plant Anatomy: Experiment and Interpretation Part II		Elizabeth G. Cutter	1971	122	0.00882551	106.937	0	0.943976	0.943811
Chara fragilis	Algae	Outlines of Classification and Special Morphology of Plants		K. Goeble	1887	54	0.0101704	59.9629	3.11469e-133	0.945412	0.944887
Zea mays	Angio	This study					0.00966719	80.7143	4.2447e-233	0.947638	0.947348
Hippuris vulgaris	Angio	Plant Structure and Development		T.P. O'Brien and Margaret E. McCully	1969	44	0.00858428	92.3187	4.13697e-305	0.94777	0.947549
Funaria hygrometrica	Bryo	The Structure and Development of Mosses and Ferns		Douglas Houghton Campbell	1905	189	0.0196379	36.4639	6.77175e-55	0.951146	0.950036
Sphagnum cymbifolium	Bryo	The Structure and Development of Mosses and Ferns		Douglas Houghton Campbell	1905	169	0.0225482	44.1432	1.60822e-73	0.951834	0.950989
Equisetum sp.	Pterido	Esau's Plant Anatomy: Meristems, Cells, Their Sctructure Function, and Development, Third Edition		Ray F. Evert and Susan E. Eichhorn	2006	134	0.0441914	48.245	4.5322e-79	0.952163	0.951345
Picea excelsa	Gymno	Ontogeny, Cell Differentiation, and Structure of Vascular Plants		Roger Buvat	1989	119	0.010299	81.0559	6.26642e-220	0.952177	0.951888
Chenopodium album	Angio	Morphology and Evolution of Vascular Plants		Ernest M. Gifford and Adrience S. Foster	1989	504	0.00304342	156.059	0	0.955927	0.955849
Rubus hawaiensis	Angio	Organogensis in Rubus		Charles J. Engard	1944	14	0.00411376	138.159	0	0.956694	0.956594
Asplennium bulbiferum	Pterido	Morphology and Evolution of Vascular Plants		Ernest M. Gifford and Adrience S. Foster	1989	248	0.00490345	78.8412	1.51364e-183	0.96047	0.960166
Mastigobryum trilobatum	Bryo	The Structure and Development of Mosses and Ferns		Douglas Houghton Campbell	1905	117	0.00869114	40.079	5.16074e-50	0.96225	0.961172
Alternanthera philoxeroides	Angio	Plant Anatomy: Experiment and Interpretation Part II		Elizabeth G. Cutter	1971	63	0.00805692	132.521	0	0.962282	0.962172
Isoetes setacea	Lyco	Ontogeny, Cell Differentiation, and Structure of Vascular Plants		Roger Buvat	1989	115	0.0264493	36.4223	3.54366e-38	0.963714	0.962291
Nuphar lutea	Angio	Plant Anatomy: Experiment and Interpretation Part II		Elizabeth G. Cutter	1971	50	0.000689986	104.976	0	0.964281	0.964153
Ephedra altissima	Gymno	Morphology and Evolution of Vascular Plants		Ernest M. Gifford and Adrience S. Foster	1989	461	0.00273728	188.35	0	0.964366	0.964312
Scabiosa ukranica	Angio	Ontogeny, Cell Differentiation, and Structure of Vascular Plants		Roger Buvat	1989	143	0.0104506	71.3645	2.9728e-130	0.967283	0.966905
Ginkgo biloba	Gymno	Esau's Plant Anatomy: Meristems, Cells, Their Sctructure Function, and Development, Third Edition		Ray F. Evert and Susan E. Eichhorn	2006	140	0.00255671	82.0914	1.89871e-195	0.96739	0.967153
Pteris cretica	Pterido	Ontogeny, Cell Differentiation, and Structure of Vascular Plants		Roger Buvat	1989	112	0.0156637	57.359	2.9503e-83	0.968152	0.967567
Hypericum calycinum	Angio	Plant Chimeras		Richard A.E. Tilney-Bassett	1986	20	0.00165852	227.968	0	0.967745	0.967708
Coleus blumei	Angio	Ontogeny, Cell Differentiation, and Structure of Vascular Plants		Roger Buvat	1989	129	0.00441701	81.5736	7.03922e-166	0.96841	0.968121
Clematis apiifolia	Angio	Outlines of Classification and Special Morphology of Plants		K. Goeble	1887	410	0.0150591	63.3699	2.61237e-102	0.96891	0.96845
Porella bolanderi	Bryo	The Structure and Development of Mosses and Ferns		Douglas Houghton Campbell	1905	103	0.00700665	43.5999	1.55402e-55	0.969787	0.968992
Hypericum uralum	Angio	Esau's Plant Anatomy: Meristems, Cells, Their Sctructure Function, and Development, Third Edition		Ray F. Evert and Susan E. Eichhorn	2007	146	0.0142799	43.299	2.63569e-45	0.970498	0.969463
Pteris cretica	Pterido	Ontogeny, Cell Differentiation, and Structure of Vascular Plants		Roger Buvat	1989	112	0.0219988	43.2897	2.66708e-45	0.972195	0.97122
Pisum sp.	Angio	Esau's Plant Anatomy: Meristems, Cells, Their Sctructure Function, and Development, Third Edition		Ray F. Evert and Susan E. Eichhorn	2006	135	0.0139597	70.6598	3.12176e-114	0.971825	0.971436
Hippuris vulgaris	Angio	Ontogeny, Cell Differentiation, and Structure of Vascular Plants		Roger Buvat	1989	123	0.0264118	64.3788	1.26979e-92	0.972928	0.972462
Washingtonia sp.	Angio	Esau's Plant Anatomy: Meristems, Cells, Their Sctructure Function, and Development, Third Edition		Ray F. Evert and Susan E. Eichhorn	2006	138	0.0405026	48.011	2.4666e-51	0.973396	0.972552
Microcycas calocoma	Gymno	Morphology and Evolution of Vascular Plants		Ernest M. Gifford and Adrience S. Foster	1989	379	0.00113777	215.375	0	0.973167	0.973125
Pisum sativum	Angio	Plant Anatomy: Experiment and Interpretation Part II		Elizabeth G. Cutter	1971	121	0.00357775	139.582	0	0.973253	0.973167
Rubus rosaefolius	Angio	Organogensis in Rubus		Charles J. Engard	1944	14	0.00176219	163.59	0	0.973387	0.973315
Coleus blumei	Angio	Ontogeny, Cell Differentiation, and Structure of Vascular Plants		Roger Buvat	1989	129	0.0117364	65.1958	8.09167e-94	0.973832	0.973385
Glycine max	Angio	Shoot Meristem Activity during Floral Transition in Glycine max (L.) Merr.	Botanical Gazette	Judith F. Thomas and Malee L. Kanchanapoom	1991	142	0.0215398	58.0942	5.69629e-72	0.974597	0.97402
Zea mays	Angio	A Colour Atlas of Plant Structure		Bryan G. Bowes	1996	90	0.0243268	89.4196	2.2723e-167	0.974805	0.974561
Cheiranthus cheiri	Angio	Ontogeny, Cell Differentiation, and Structure of Vascular Plants		Roger Buvat	1989	154	0.00830183	44.749	3.10929e-47	0.975905	0.975088
Ligustrum ovalifolium	Angio	Plant Chimeras		Richard A.E. Tilney-Bassett	1986	21	0.00201919	91.2014	4.53227e-172	0.975457	0.975225
Equisetum arvense	Pterido	Outlines of Classification and Special Morphology of Plants		K. Goeble	1887	264	0.0514707	90.0203	8.5546e-164	0.975947	0.975706
Abies sp.	Gymno	Esau's Plant Anatomy: Meristems, Cells, Their Sctructure Function, and Development, Third Edition		Ray F. Evert and Susan E. Eichhorn	2006	141	0.0159968	86.5129	2.2074e-150	0.976134	0.975873
Equisetum maximum	Pterido	The Structure and Development of Mosses and Ferns		Douglas Houghton Campbell	1905	460	0.0477782	81.2561	3.33439e-133	0.976228	0.975935
Selanginella moellendorfii	Lyco	This study					0.0293721	84.0407	1.35909e-141	0.976287	0.976011
Osmunda cinnamomea	Pterido	The shoot apical meristem: an historical perspective	Canadian Journal of Botany	Taylor A. Steeves	2006	1630	0.00143094	148.935	0	0.976734	0.976664
Pteridium sp.	Pterido	Esau's Plant Anatomy: Meristems, Cells, Their Sctructure Function, and Development, Third Edition		Ray F. Evert and Susan E. Eichhorn	2006	134	0.0118353	71.5895	1.71846e-107	0.977355	0.977012
Equisetum sp.	Pterido	Morphology and Evolution of Vascular Plants		Ernest M. Gifford and Adrience S. Foster	1989	185	0.00811372	223.353	0	0.977825	0.977786
Hypericum uralum	Angio	Esau's Plant Anatomy: Meristems, Cells, Their Sctructure Function, and Development, Third Edition		Ray F. Evert and Susan E. Eichhorn	2007	146	0.019891	64.0968	1.21238e-75	0.979062	0.978586
Riccia trichocarpa	Bryo	The Structure and Development of Mosses and Ferns		Douglas Houghton Campbell	1905	38	0.00769645	52.7956	2.98882e-53	0.979523	0.978862
Isoetes setacea	Lyco	Ontogeny, Cell Differentiation, and Structure of Vascular Plants		Roger Buvat	1989	115	0.018806	53.2267	3.69267e-57	0.979849	0.979256
Coleus blumei	Angio	Ontogeny, Cell Differentiation, and Structure of Vascular Plants		Roger Buvat	1989	129	0.0078489	52.0385	9.27514e-62	0.980261	0.979748
Rubus rosaefolius	Angio	Organogensis in Rubus		Charles J. Engard	1944	16	0.00112126	224.942	0	0.979811	0.979773
Lycopodium sp.	Lyco	Morphology and Evolution of Vascular Plants		Ernest M. Gifford and Adrience S. Foster	1989	113	0.0173514	105.47	1.4727e-193	0.980199	0.980023
Hypericum uralum	Angio	Esau's Plant Anatomy: Meristems, Cells, Their Sctructure Function, and Development, Third Edition		Ray F. Evert and Susan E. Eichhorn	2007	146	0.0423188	50.891	4.40065e-44	0.981457	0.980701
Nitella flexilis	Algae	Outlines of Classification and Special Morphology of Plants		K. Goeble	1887	59	0.010346	95.0353	3.09361e-151	0.98135	0.981135
Salvinia natans	Pterido	The Structure and Development of Mosses and Ferns		Douglas Houghton Campbell	1905	408	0.0200884	153.462	0	0.981253	0.981169
Pinus strobus	Gymno	Esau's Plant Anatomy: Meristems, Cells, Their Sctructure Function, and Development, Third Edition		Ray F. Evert and Susan E. Eichhorn	2006	136	0.01266	80.6549	4.76874e-101	0.983189	0.982889
Lycopidum selago	Lyco	The Structure and Development of Mosses and Ferns		Douglas Houghton Campbell	1905	494	0.012087	169.769	0	0.983353	0.983285
Equisetum telmateja	Pterido	Outlines of Classification and Special Morphology of Plants		K. Goeble	1887	261	0.00363044	233.131	0	0.983468	0.983432
Glechoma hederacea	Angio	A Colour Atlas of Plant Structure		Bryan G. Bowes	1996	89	0.00471011	163.156	0	0.984564	0.984491
Glycine max	Angio	Shoot Meristem Activity during Floral Transition in Glycine max (L.) Merr.	Botanical Gazette	Judith F. Thomas and Malee L. Kanchanapoom	1991	143	0.0195784	73.3955	2.58172e-72	0.986144	0.98578
Rubus hawaiensis	Angio	Organogensis in Rubus		Charles J. Engard	1944	13	0.0018061	291.73	0	0.986623	0.9866
Hippuris vulgaris	Angio	The Evolution of Land Plants [Embryophyta]		Douglas Houghton Campbell	1940	610	0.00464064	198.647	0	0.98692	0.986871
Marsilia vestita	Pterido	The Structure and Development of Mosses and Ferns		Douglas Houghton Campbell	1905	431	0.00957985	190.471	0	0.987292	0.987237
Selaginella kraussiana	Lyco	The Structure and Development of Mosses and Ferns		Douglas Houghton Campbell	1905	524	0.0014991	169.777	0	0.988541	0.988477
Hypericum uralum	Angio	Esau's Plant Anatomy: Meristems, Cells, Their Sctructure Function, and Development, Third Edition		Ray F. Evert and Susan E. Eichhorn	2007	146	0.0317357	60.809	8.24865e-42	0.98912	0.988589
Lycopidum selago	Lyco	Ontogeny, Cell Differentiation, and Structure of Vascular Plants		Roger Buvat	1989	113	0.00390251	97.9596	1.01403e-128	0.988972	0.988811
Rubus idaeus strigosus	Angio	Organogensis in Rubus		Charles J. Engard	1944	12	0.00158791	279.315	0	0.989202	0.989177
Rubus rosaefolius	Angio	Organogensis in Rubus		Charles J. Engard	1944	19	0.0010045	342.678	0	0.989322	0.989306
Trochodendron araliodes	Angio	Morphology and Evolution of Vascular Plants		Ernest M. Gifford and Adrience S. Foster	1989	504	0.00101881	395.91	0	0.989608	0.989596
Perilla nankinensis	Angio	Plant Anatomy: Experiment and Interpretation Part II		Elizabeth G. Cutter	1971	50	0.00362383	206.062	0	0.989655	0.989609
Chrysanthemum segetum	Angio	Ontogeny, Cell Differentiation, and Structure of Vascular Plants		Roger Buvat	1989	120	0.0100635	137.344	1.67665e-190	0.990132	0.990027
Cheiranthus cheiri	Angio	Ontogeny, Cell Differentiation, and Structure of Vascular Plants		Roger Buvat	1989	154	0.0120586	104.639	9.2603e-113	0.990495	0.990324
Rubus pubescens	Angio	Organogensis in Rubus		Charles J. Engard	1944	12	0.00187792	298.211	0	0.990584	0.990562
Scabiosa ukranica	Angio	Ontogeny, Cell Differentiation, and Structure of Vascular Plants		Roger Buvat	1989	143	0.00897121	167.471	1.31951e-263	0.991021	0.990951
Abies sp.	Gymno	Esau's Plant Anatomy: Meristems, Cells, Their Sctructure Function, and Development, Third Edition		Ray F. Evert and Susan E. Eichhorn	2006	141	0.00531685	152.37	1.37537e-218	0.991099	0.991015
Phaseolus vulgaris	Angio	A Colour Atlas of Plant Structure		Bryan G. Bowes	1996	90	0.00237172	247.805	0	0.991872	0.991844
Coleus blumei	Angio	Ontogeny, Cell Differentiation, and Structure of Vascular Plants		Roger Buvat	1989	129	0.00945785	120.634	1.32454e-124	0.992119	0.991985
Cheiranthus cheiri	Angio	Ontogeny, Cell Differentiation, and Structure of Vascular Plants		Roger Buvat	1989	120	0.00516678	174.716	1.80462e-257	0.99211	0.992046
Solanum tuberosum	Angio	Esau's Plant Anatomy: Meristems, Cells, Their Sctructure Function, and Development, Third Edition		Ray F. Evert and Susan E. Eichhorn	2007	142	0.00555313	98.1924	4.906e-102	0.9928	0.992658
Selaginella sp.	Lyco	Morphology and Evolution of Vascular Plants		Ernest M. Gifford and Adrience S. Foster	1989	131	0.0076142	282.423	0	0.992825	0.9928
Glycine max	Angio	Shoot Meristem Activity during Floral Transition in Glycine max (L.) Merr.	Botanical Gazette	Judith F. Thomas and Malee L. Kanchanapoom	1991	142	0.0165731	116.08	1.31927e-107	0.993222	0.993085
Cheiranthus cheiri	Angio	Ontogeny, Cell Differentiation, and Structure of Vascular Plants		Roger Buvat	1989	154	0.00960251	118.836	9.65334e-108	0.993328	0.993192
Selaginella martensii	Lyco	Outlines of Classification and Special Morphology of Plants		K. Goeble	1887	290	0.00616301	248.169	0	0.993478	0.993448
Selaginella sp.	Lyco	This study					0.0141992	151.15	5.97315e-165	0.993552	0.993465
Tropaeolum spp.	Angio	Plant Structure and Development		T.P. O'Brien and Margaret E. McCully	1969	43	0.00105307	578.292	0	0.99356	0.993554
Lycopidum selago	Lyco	Ontogeny, Cell Differentiation, and Structure of Vascular Plants		Roger Buvat	1989	113	0.00484254	137.96	6.20456e-135	0.993782	0.993679
Equisetum debile	Pterido	The Evolution of Land Plants [Embryophyta]		Douglas Houghton Campbell	1940	268	0.0603407	135.771	2.03084e-123	0.994162	0.994055
Rubus pubescens	Angio	Organogensis in Rubus		Charles J. Engard	1944	13	0.00178208	384.781	0	0.994152	0.994139
Amblystegium riparium var. fluitans	Bryo	The Structure and Development of Mosses and Ferns		Douglas Houghton Campbell	1905	191	0.0278908	157.97	1.09623e-168	0.994312	0.994236
Fontinalis antipyretica	Bryo	Outlines of Classification and Special Morphology of Plants		K. Goeble	1887	169	0.0147018	103.438	2.1804e-84	0.994704	0.994567
Solanum tuberosum	Angio	Esau's Plant Anatomy: Meristems, Cells, Their Sctructure Function, and Development, Third Edition		Ray F. Evert and Susan E. Eichhorn	2007	142	0.00726159	149.591	6.32771e-129	0.995123	0.995034
Taxus sp.	Gymno	Ontogeny, Cell Differentiation, and Structure of Vascular Plants		Roger Buvat	1989	107	0.0110332	193.607	2.0457e-198	0.995645	0.995593
Arabidopsis thaliana	Angio	This study					0.0066441	297.383	0	0.996721	0.996699
Pinus ponderosa	Gymno	Morphology and Evolution of Vascular Plants		Ernest M. Gifford and Adrience S. Foster	1989	428	0.0015005	799.027	0	0.997367	0.997364

## Sheet: Sheet2
Taxa	Genus	Clade	A_est	A_stderr	tvalue	pvalue	R	R_adj
Naias flexilis	Naias	Angio	0.0148472	0.000334809	44.3452	1.64195e-152	0.838076	0.837226
Hydrocharis morsus-ranae	Hydrocharis	Angio	0.00494055	0.000127141	38.8589	6.34851e-114	0.879858	0.878987
Glechoma hederacea	Glechoma	Angio	0.00471116	5.37543e-05	87.6425	0	0.88358	0.88335
Glechoma hederacea	Glechoma	Angio	0.00431629	4.84335e-05	89.118	0	0.88426	0.884038
Adiantum emarginatum	Adiantum	Pterido	0.00232274	6.68965e-05	34.7215	9.15203e-96	0.89758	0.89673
Selaginella caulescens	Selaginella	Lyco	0.0253866	0.000593123	42.8015	2.9439e-103	0.900798	0.899816
Zea mays	Zea	Angio	0.0129889	0.000188572	68.8805	2.56321e-231	0.918519	0.918132
Solenostemon scutellarioides (Coleus)	Solenostemon	Angio	0.00148624	2.25599e-05	65.8796	5.29657e-204	0.924628	0.924213
Helianthus annuus	Helianthus	Angio	0.000688185	4.24509e-05	16.2113	4.1579e-33	0.927551	0.926445
Zea mays	Zea	Angio	0.0418408	0.000803148	52.096	1.42616e-120	0.929673	0.928991
Triticum vulgare	Triticum	Angio	0.0445162	0.00110034	40.4567	1.52705e-72	0.930882	0.929749
Hypericum uralum	Hypericum	Angio	0.0371057	0.000998276	37.1698	9.8939e-61	0.931906	0.930557
Chara fragilis	Chara	Algae	0.015716	0.000334447	46.9909	8.10346e-98	0.932283	0.931467
Zea mays	Zea	Angio	0.057319	0.0014528	39.4542	1.56716e-67	0.93295	0.931753
Hippuris vulgaris	Hippuris	Angio	0.010188	0.000111933	91.0192	0	0.934273	0.934048
Equisetum sp.	Equisetum	Pterido	0.00323757	2.39292e-05	135.298	0	0.935992	0.93589
Equisetum arvense	Equisetum	Pterido	0.0219931	0.000347737	63.2464	6.68041e-164	0.937163	0.936698
Onoclea strithiopteris	Onoclea	Pterido	0.0199407	0.00044219	45.0954	8.02381e-87	0.938914	0.938065
Adiantum pedatum	Adiantum	Pterido	0.00227446	3.53574e-05	64.3276	3.08119e-183	0.940986	0.940611
Rubus rosaefolius	Rubus	Angio	0.00157013	8.10982e-06	193.609	0	0.942659	0.942609
Triticum aestivum	Triticum	Angio	0.00882551	8.25302e-05	106.937	0	0.943976	0.943811
Chara fragilis	Chara	Algae	0.0101704	0.000169612	59.9629	3.11469e-133	0.945412	0.944887
Zea mays	Zea	Angio	0.00966719	0.000119771	80.7143	4.2447e-233	0.947638	0.947348
Hippuris vulgaris	Hippuris	Angio	0.00858428	9.29852e-05	92.3187	4.13697e-305	0.94777	0.947549
Funaria hygrometrica	Funaria	Bryo	0.0196379	0.000538556	36.4639	6.77175e-55	0.951146	0.950036
Sphagnum cymbifolium	Sphagnum	Bryo	0.0225482	0.000510796	44.1432	1.60822e-73	0.951834	0.950989
Equisetum sp.	Equisetum	Pterido	0.0441914	0.000915979	48.245	4.5322e-79	0.952163	0.951345
Picea excelsa	Picea	Gymno	0.010299	0.00012706	81.0559	6.26642e-220	0.952177	0.951888
Chenopodium album	Chenopodium	Angio	0.00304342	1.95017e-05	156.059	0	0.955927	0.955849
Rubus hawaiensis	Rubus	Angio	0.00411376	2.97755e-05	138.159	0	0.956694	0.956594
Asplennium bulbiferum	Asplennium	Pterido	0.00490345	6.2194e-05	78.8412	1.51364e-183	0.96047	0.960166
Mastigobryum trilobatum	Mastigobryum	Bryo	0.00869114	0.00021685	40.079	5.16074e-50	0.96225	0.961172
Alternanthera philoxeroides	Alternanthera	Angio	0.00805692	6.07975e-05	132.521	0	0.962282	0.962172
Isoetes setacea	Isoetes	Lyco	0.0264493	0.000726186	36.4223	3.54366e-38	0.963714	0.962291
Nuphar lutea	Nuphar	Angio	0.000689986	6.57279e-06	104.976	0	0.964281	0.964153
Ephedra altissima	Ephedra	Gymno	0.00273728	1.45329e-05	188.35	0	0.964366	0.964312
Scabiosa ukranica	Scabiosa	Angio	0.0104506	0.00014644	71.3645	2.9728e-130	0.967283	0.966905
Ginkgo biloba	Ginkgo	Gymno	0.00255671	3.11447e-05	82.0914	1.89871e-195	0.96739	0.967153
Pteris cretica	Pteris	Pterido	0.0156637	0.000273082	57.359	2.9503e-83	0.968152	0.967567
Hypericum calycinum	Hypericum	Angio	0.00165852	7.27522e-06	227.968	0	0.967745	0.967708
Coleus blumei	Coleus	Angio	0.00441701	5.41475e-05	81.5736	7.03922e-166	0.96841	0.968121
Clematis apiifolia	Clematis	Angio	0.0150591	0.000237638	63.3699	2.61237e-102	0.96891	0.96845
Porella bolanderi	Porella	Bryo	0.00700665	0.000160703	43.5999	1.55402e-55	0.969787	0.968992
Hypericum uralum	Hypericum	Angio	0.0142799	0.000329799	43.299	2.63569e-45	0.970498	0.969463
Pteris cretica	Pteris	Pterido	0.0219988	0.000508177	43.2897	2.66708e-45	0.972195	0.97122
Pisum sp.	Pisum	Angio	0.0139597	0.000197562	70.6598	3.12176e-114	0.971825	0.971436
Hippuris vulgaris	Hippuris	Angio	0.0264118	0.000410256	64.3788	1.26979e-92	0.972928	0.972462
Washingtonia sp.	Washingtonia	Angio	0.0405026	0.00084361	48.011	2.4666e-51	0.973396	0.972552
Microcycas calocoma	Microcycas	Gymno	0.00113777	5.28274e-06	215.375	0	0.973167	0.973125
Pisum sativum	Pisum	Angio	0.00357775	2.5632e-05	139.582	0	0.973253	0.973167
Rubus rosaefolius	Rubus	Angio	0.00176219	1.0772e-05	163.59	0	0.973387	0.973315
Coleus blumei	Coleus	Angio	0.0117364	0.000180018	65.1958	8.09167e-94	0.973832	0.973385
Glycine max	Glycine	Angio	0.0215398	0.000370773	58.0942	5.69629e-72	0.974597	0.97402
Zea mays	Zea	Angio	0.0243268	0.000272053	89.4196	2.2723e-167	0.974805	0.974561
Cheiranthus cheiri	Cheiranthus	Angio	0.00830183	0.00018552	44.749	3.10929e-47	0.975905	0.975088
Ligustrum ovalifolium	Ligustrum	Angio	0.00201919	2.21399e-05	91.2014	4.53227e-172	0.975457	0.975225
Equisetum arvense	Equisetum	Pterido	0.0514707	0.000571768	90.0203	8.5546e-164	0.975947	0.975706
Abies sp.	Abies	Gymno	0.0159968	0.000184906	86.5129	2.2074e-150	0.976134	0.975873
Equisetum maximum	Equisetum	Pterido	0.0477782	0.000587995	81.2561	3.33439e-133	0.976228	0.975935
Selanginella moellendorfii	Selanginella	Lyco	0.0293721	0.000349499	84.0407	1.35909e-141	0.976287	0.976011
Osmunda cinnamomea	Osmunda	Pterido	0.00143094	9.60783e-06	148.935	0	0.976734	0.976664
Pteridium sp.	Pteridium	Pterido	0.0118353	0.000165321	71.5895	1.71846e-107	0.977355	0.977012
Equisetum sp.	Equisetum	Pterido	0.00811372	3.6327e-05	223.353	0	0.977825	0.977786
Hypericum uralum	Hypericum	Angio	0.019891	0.000310328	64.0968	1.21238e-75	0.979062	0.978586
Riccia trichocarpa	Riccia	Bryo	0.00769645	0.000145778	52.7956	2.98882e-53	0.979523	0.978862
Isoetes setacea	Isoetes	Lyco	0.018806	0.00035332	53.2267	3.69267e-57	0.979849	0.979256
Coleus blumei	Coleus	Angio	0.0078489	0.000150829	52.0385	9.27514e-62	0.980261	0.979748
Rubus rosaefolius	Rubus	Angio	0.00112126	4.98469e-06	224.942	0	0.979811	0.979773
Lycopodium sp.	Lycopodium	Lyco	0.0173514	0.000164516	105.47	1.4727e-193	0.980199	0.980023
Hypericum uralum	Hypericum	Angio	0.0423188	0.000831557	50.891	4.40065e-44	0.981457	0.980701
Nitella flexilis	Nitella	Algae	0.010346	0.000108865	95.0353	3.09361e-151	0.98135	0.981135
Salvinia natans	Salvinia	Pterido	0.0200884	0.000130902	153.462	0	0.981253	0.981169
Pinus strobus	Pinus	Gymno	0.01266	0.000156965	80.6549	4.76874e-101	0.983189	0.982889
Lycopidum selago	Lycopidum	Lyco	0.012087	7.1197e-05	169.769	0	0.983353	0.983285
Equisetum telmateja	Equisetum	Pterido	0.00363044	1.55725e-05	233.131	0	0.983468	0.983432
Glechoma hederacea	Glechoma	Angio	0.00471011	2.88687e-05	163.156	0	0.984564	0.984491
Glycine max	Glycine	Angio	0.0195784	0.000266752	73.3955	2.58172e-72	0.986144	0.98578
Rubus hawaiensis	Rubus	Angio	0.0018061	6.19098e-06	291.73	0	0.986623	0.9866
Hippuris vulgaris	Hippuris	Angio	0.00464064	2.33613e-05	198.647	0	0.98692	0.986871
Marsilia vestita	Marsilia	Pterido	0.00957985	5.02957e-05	190.471	0	0.987292	0.987237
Selaginella kraussiana	Selaginella	Lyco	0.0014991	8.8298e-06	169.777	0	0.988541	0.988477
Hypericum uralum	Hypericum	Angio	0.0317357	0.000521891	60.809	8.24865e-42	0.98912	0.988589
Lycopidum selago	Lycopidum	Lyco	0.00390251	3.9838e-05	97.9596	1.01403e-128	0.988972	0.988811
Rubus idaeus strigosus	Rubus	Angio	0.00158791	5.68501e-06	279.315	0	0.989202	0.989177
Rubus rosaefolius	Rubus	Angio	0.0010045	2.93132e-06	342.678	0	0.989322	0.989306
Trochodendron araliodes	Trochodendron	Angio	0.00101881	2.57333e-06	395.91	0	0.989608	0.989596
Perilla nankinensis	Perilla	Angio	0.00362383	1.75861e-05	206.062	0	0.989655	0.989609
Chrysanthemum segetum	Chrysanthemum	Angio	0.0100635	7.32721e-05	137.344	1.67665e-190	0.990132	0.990027
Cheiranthus cheiri	Cheiranthus	Angio	0.0120586	0.00011524	104.639	9.2603e-113	0.990495	0.990324
Rubus pubescens	Rubus	Angio	0.00187792	6.2973e-06	298.211	0	0.990584	0.990562
Scabiosa ukranica	Scabiosa	Angio	0.00897121	5.35687e-05	167.471	1.31951e-263	0.991021	0.990951
Abies sp.	Abies	Gymno	0.00531685	3.48942e-05	152.37	1.37537e-218	0.991099	0.991015
Phaseolus vulgaris	Phaseolus	Angio	0.00237172	9.57088e-06	247.805	0	0.991872	0.991844
Coleus blumei	Coleus	Angio	0.00945785	7.84011e-05	120.634	1.32454e-124	0.992119	0.991985
Cheiranthus cheiri	Cheiranthus	Angio	0.00516678	2.95724e-05	174.716	1.80462e-257	0.99211	0.992046
Solanum tuberosum	Solanum	Angio	0.00555313	5.65535e-05	98.1924	4.906e-102	0.9928	0.992658
Selaginella sp.	Selaginella	Lyco	0.0076142	2.69603e-05	282.423	0	0.992825	0.9928
Glycine max	Glycine	Angio	0.0165731	0.000142773	116.08	1.31927e-107	0.993222	0.993085
Cheiranthus cheiri	Cheiranthus	Angio	0.00960251	8.08047e-05	118.836	9.65334e-108	0.993328	0.993192
Selaginella martensii	Selaginella	Lyco	0.00616301	2.48339e-05	248.169	0	0.993478	0.993448
Selaginella sp.	Selaginella	Lyco	0.0141992	9.39409e-05	151.15	5.97315e-165	0.993552	0.993465
Tropaeolum spp.	Tropaeolum	Angio	0.00105307	1.82101e-06	578.292	0	0.99356	0.993554
Lycopidum selago	Lycopidum	Lyco	0.00484254	3.51009e-05	137.96	6.20456e-135	0.993782	0.993679
Equisetum debile	Equisetum	Pterido	0.0603407	0.000444429	135.771	2.03084e-123	0.994162	0.994055
Rubus pubescens	Rubus	Angio	0.00178208	4.63143e-06	384.781	0	0.994152	0.994139
Amblystegium riparium var. fluitans	Amblystegium	Bryo	0.0278908	0.000176558	157.97	1.09623e-168	0.994312	0.994236
Fontinalis antipyretica	Fontinalis	Bryo	0.0147018	0.000142132	103.438	2.1804e-84	0.994704	0.994567
Solanum tuberosum	Solanum	Angio	0.00726159	4.8543e-05	149.591	6.32771e-129	0.995123	0.995034
Taxus sp.	Taxus	Gymno	0.0110332	5.69879e-05	193.607	2.0457e-198	0.995645	0.995593
Arabidopsis thaliana	Arabidopsis	Angio	0.0066441	2.23419e-05	297.383	0	0.996721	0.996699
Pinus ponderosa	Pinus	Gymno	0.0015005	1.87791e-06	799.027	0	0.997367	0.997364
