# Supplementary material for: Modeling the Morphometric Evolution of the Maize Shoot Apical Meristem
Source: Front Plant Sci. 2016 Nov 4;7:1651. doi: 10.3389/fpls.2016.01651 (PMC5095129; doi:10.3389/fpls.2016.01651)
Supplement: Supplementary file 2 [file Data_Sheet_2.XLSX]

## Sheet: Fig1 Data
Genotype	Group	Height	Radius	Genus Zea Taxon
Ames 2317	zea	66.729	42.185	Zea diploperennis
Ames 21884 2264A	zea	79.768	64.428	Zea diploperennis
Ames 21890 10932	zea	65.962	55.6075	Zea diploperennis
Pi 441929 777	zea	85.904	45.253	Zea diploperennis
Ames 21864 VII.A. 4	zea	96.642	49.088	Zea luxurians
Ames 21865 VII.A. 5	zea	99.4543	51.6447	Zea luxurians
Ames 21866 VII.A. 6	zea	92.807	58.292	Zea luxurians
Ames 21877 G-36	zea	93.9575	45.253	Zea luxurians
Ames 21862 VII.A. 1	zea	85.137	51.389	Zea luxurians
Ames 21863 VII.A. 2	zea	105.846	68.263	Zea luxurians
PI 343233	zea	78.234	60.2095	Zea mays subsp. huehuetenangensis
PI 441934 G-120	zea	77.8505	59.826	Zea mays subsp. huehuetenangensis
PI 566673	zea	92.807	54.457	Zea mays subsp. mexicana
PI 566676	zea	107.763	57.9085	Zea mays subsp. mexicana
PI 468975	zea	78.4897	39.884	Zea mays subsp. mexicana
PI 566693	zea	105.846	59.826	Zea mays subsp. mexicana
PI 384060	zea	70.9475	60.9765	Zea mays subsp. mexicana
PI 566674	zea	83.9865	56.758	Zea mays subsp. mexicana
PI 566679	zea	105.59	53.69	Zea mays subsp. mexicana
Ames 28132	zea	93.9575	38.7335	Zea mays subsp. parviglumis
Ames 28137	zea	100.861	49.855	Zea mays subsp. parviglumis
Ames 28151	zea	94.7245	56.758	Zea mays subsp. parviglumis
Ames 28067	zea	120.035	66.729	Zea mays subsp. parviglumis
Ames 28145	zea	90.1225	48.321	Zea mays subsp. parviglumis
PI 331784	zea	113.516	23.777	Zea mays subsp. parviglumis
Ames 28091	zea	87.438	33.748	Zea mays subsp. parviglumis
Ames 28084	zea	121.57	48.321	Zea mays subsp. parviglumis
PI 566692	zea	82.069	46.02	Zea mays subsp. parviglumis
Ames 21869 VIII.B. 1	zea	53.69	50.622	Zea perennis
Ames 21873 VIII.B. 8	zea	46.787	59.826	Zea perennis
Ames 21874 VIII.B. 9	zea	59.826	52.156	Zea perennis
Ames 21875 VIII.B. 11	zea	37.583	49.088	Zea perennis
Ames 21882 1050	zea	74.9103	54.9683	Zea perennis
MR0001	MxT	111.981	82.9311	MxT
MR0003	MxT	116.052	83.5756	MxT
MR0004	MxT	113.228	83.3934	MxT
MR0005	MxT	108.241	82.7069	MxT
MR0006	MxT	109.708	83.2113	MxT
MR0007	MxT	112.091	83.5756	MxT
MR0008	MxT	111.798	83.3654	MxT
MR0009	MxT	118.215	83.0852	MxT
MR0010	MxT	114.049	82.8765	MxT
MR0011	MxT	114.695	83.7297	MxT
MR0013	MxT	114.86	83.4291	MxT
MR0014	MxT	115.671	83.1237	MxT
MR0015	MxT	111.321	83.8418	MxT
MR0016	MxT	112.201	82.861	MxT
MR0018	MxT	118.252	84.7945	MxT
MR0020	MxT	114.438	84.122	MxT
MR0022	MxT	111.981	83.5476	MxT
MR0024	MxT	117.445	84.3742	MxT
MR0025	MxT	114.805	83.9679	MxT
MR0027	MxT	115.063	84.1708	MxT
MR0028	MxT	113.705	83.7998	MxT
MR0029	MxT	116.401	83.8654	MxT
MR0030	MxT	116.198	83.1272	MxT
MR0031	MxT	110.4	82.9638	MxT
MR0033	MxT	114.475	84.136	MxT
MR0034	MxT	118.435	83.8698	MxT
MR0035	MxT	115.832	83.6456	MxT
MR0036	MxT	115.172	83.8418	MxT
MR0038	MxT	118.839	83.6456	MxT
MR0040	MxT	114.548	83.8978	MxT
MR0041	MxT	113.228	83.4775	MxT
MR0044	MxT	112.427	83.4	MxT
MR0045	MxT	114.181	83.7297	MxT
MR0046	MxT	114.82	84.0399	MxT
MR0047	MxT	111.651	83.7857	MxT
MR0048	MxT	115.905	83.5055	MxT
MR0050	MxT	109.524	83.6596	MxT
MR0052	MxT	114.768	83.3374	MxT
MR0053	MxT	116.088	84.4443	MxT
MR0054	MxT	117.982	84.0835	MxT
MR0055	MxT	118.545	84.5423	MxT
MR0056	MxT	118.692	83.5616	MxT
MR0059	MxT	120.232	84.0379	MxT
MR0061	MxT	112.568	82.5948	MxT
MR0063	MxT	108.21	82.702	MxT
MR0065	MxT	110.001	83.2533	MxT
MR0066	MxT	112.898	83.4915	MxT
MR0067	MxT	110.481	82.702	MxT
MR0068	MxT	107.948	82.9311	MxT
MR0069	MxT	109.524	82.7209	MxT
MR0070	MxT	117.555	84.6544	MxT
MR0073	MxT	112.751	84.094	MxT
MR0075	MxT	NA	NA	MxT
MR0076	MxT	118.834	83.6909	MxT
MR0077	MxT	111.778	83.6036	MxT
MR0078	MxT	111.871	83.6176	MxT
MR0079B	MxT	113.481	83.4582	MxT
MR0081	MxT	113.742	83.8278	MxT
MR0082	MxT	120.672	85.0467	MxT
MR0083	MxT	112.995	83.2982	MxT
MR0085	MxT	111.101	82.7489	MxT
MR0086	MxT	111.321	83.8278	MxT
MR0088	MxT	118.179	85.0327	MxT
MR0089	MxT	113.301	83.5896	MxT
MR0090	MxT	121.406	84.066	MxT
MR0091	MxT	112.825	84.6825	MxT
MR0092	MxT	111.395	82.889	MxT
MR0093	MxT	112.128	84.2621	MxT
MR0094	MxT	114.328	83.6877	MxT
MR0102	MxT	110.331	83.4215	MxT
MR0103	MxT	114.455	83.5164	MxT
MR0104C	MxT	116.158	84.1272	MxT
MR0105	MxT	114.536	83.6036	MxT
MR0106	MxT	111.064	82.819	MxT
MR0107	MxT	114.374	83.1383	MxT
MR0108	MxT	113.338	83.6596	MxT
MR0109	MxT	110.074	82.777	MxT
MR0110A	MxT	117.885	85.0187	MxT
MR0112	MxT	110.441	83.7857	MxT
MR0115	MxT	115.062	83.7857	MxT
MR0118B	MxT	111.211	83.5896	MxT
MR0119	MxT	113.925	83.9399	MxT
MR0120	MxT	113.705	83.1552	MxT
MR0121	MxT	118.591	84.8252	MxT
MR0122	MxT	117.189	83.8278	MxT
MR0123	MxT	119.499	83.7437	MxT
MR0124	MxT	137.577	85.2289	MxT
MR0125	MxT	115.868	83.7577	MxT
MR0126	MxT	111.908	83.7577	MxT
MR0130	MxT	109.634	82.6368	MxT
MR0131	MxT	113.962	83.3654	MxT
MR0132	MxT	114.328	84.2481	MxT
MR0133	MxT	115.795	83.6877	MxT
MR0135	MxT	111.981	84.122	MxT
MR0137	MxT	113.778	83.7437	MxT
MR0138	MxT	113.925	83.9259	MxT
MR0140	MxT	114.732	83.7157	MxT
MR0141	MxT	115.245	84.0379	MxT
MR0142	MxT	114.695	83.7577	MxT
MR0143	MxT	107.948	82.889	MxT
MR0144	MxT	114.622	82.9591	MxT
MR0145	MxT	110.478	82.4267	MxT
MR0148	MxT	122.506	85.6212	MxT
MR0151	MxT	118.105	83.2814	MxT
MR0152	MxT	114.438	83.9819	MxT
MR0153	MxT	117.262	84.066	MxT
MR0155	MxT	114.108	84.08	MxT
MR0158	MxT	110.918	84.052	MxT
MR0159	MxT	113.412	83.7297	MxT
MR0165	MxT	113.155	82.9871	MxT
MR0167	MxT	116.932	84.2481	MxT
MR0168	MxT	114.82	83.56	MxT
MR0169	MxT	114.941	83.2982	MxT
MR0170	MxT	116.401	83.8654	MxT
MR0171	MxT	113.742	83.2533	MxT
MR0172	MxT	113.725	83.3419	MxT
MR0174	MxT	117.739	83.8218	MxT
MR0177	MxT	113.36	83.1237	MxT
MR0178	MxT	116.401	83.6909	MxT
MR0179	MxT	114.365	84.15	MxT
MR0180	MxT	113.852	83.3234	MxT
MR0182	MxT	110.588	82.6228	MxT
MR0183	MxT	116.279	83.909	MxT
MR0184	MxT	111.86	83.8072	MxT
MR0185	MxT	115.549	83.7345	MxT
MR0188	MxT	112.678	84.1921	MxT
MR0189	MxT	119.682	83.7717	MxT
MR0191	MxT	115.135	83.5616	MxT
MR0192	MxT	116.272	84.4443	MxT
MR0193	MxT	112.495	83.8418	MxT
MR0194	MxT	111.541	83.3514	MxT
MR0203	MxT	112.348	83.7857	MxT
MR0207	MxT	122.286	84.2341	MxT
MR0209	MxT	119.975	84.4443	MxT
MR0210	MxT	111.541	83.4775	MxT
MR0212	MxT	111.981	83.1132	MxT
MR0213	MxT	115.978	83.7717	MxT
MR0215	MxT	117.152	83.3094	MxT
MR0216	MxT	112.458	83.8838	MxT
MR0217	MxT	113.603	83.7781	MxT
MR0218	MxT	109.231	82.9311	MxT
MR0219	MxT	114.658	84.164	MxT
MR0220	MxT	112.995	83.7345	MxT
MR0221	MxT	112.201	82.791	MxT
MR0222	MxT	112.752	82.9347	MxT
MR0223	MxT	111.284	83.4355	MxT
MR0224	MxT	111.798	82.9171	MxT
MR0225	MxT	112.995	83.3709	MxT
MR0226	MxT	110.074	83.1272	MxT
MR0227	MxT	115.184	83.9963	MxT
MR0230	MxT	111.871	83.1973	MxT
MR0231	MxT	113.338	83.9959	MxT
MR0232	MxT	114.732	84.0239	MxT
MR0233	MxT	116.602	82.6368	MxT
MR0234B	MxT	113.238	83.6472	MxT
MR0236	MxT	117.982	84.0399	MxT
MR0237	MxT	113.485	84.0379	MxT
MR0238	MxT	117.555	84.094	MxT
MR0239	MxT	114.333	84.0399	MxT
MR0240	MxT	112.387	84.1708	MxT
MR0242	MxT	118.105	83.8418	MxT
MR0246	MxT	118.069	84.2061	MxT
MR0250	MxT	114.108	83.5476	MxT
MR0251	MxT	108.571	82.3846	MxT
MR0252	MxT	111.064	83.2533	MxT
MR0254	MxT	121.296	84.3042	MxT
MR0256	MxT	116.523	83.9963	MxT
MR0257	MxT	114.941	83.6472	MxT
MR0258	MxT	113.191	83.9119	MxT
MR0259	MxT	110.724	82.9347	MxT
MR0261A	MxT	118.289	84.122	MxT
MR0263	MxT	118.325	83.9259	MxT
MR0264	MxT	114.988	83.7297	MxT
MR0265	MxT	114.292	84.094	MxT
MR0267	MxT	117.115	83.6456	MxT
MR0268	MxT	111.373	83.4	MxT
MR0269	MxT	112.458	82.6088	MxT
MR0271	MxT	115.832	83.9399	MxT
MR0272	MxT	111.798	83.4355	MxT
MR0274	MxT	114.09	83.6909	MxT
MR0275	MxT	113.925	83.1973	MxT
MR0276	MxT	119.719	85.0607	MxT
MR0277	MxT	111.761	82.7209	MxT
MR0279A	MxT	110.808	83.5896	MxT
MR0280	MxT	112.508	83.6036	MxT
MR0281	MxT	115.465	84.3602	MxT
MR0283	MxT	110.991	83.2533	MxT
MR0286	MxT	113.118	83.4495	MxT
MR0287	MxT	111.211	82.7893	MxT
MR0288	MxT	108.534	83.6036	MxT
MR0292	MxT	114.181	83.9679	MxT
MR0293	MxT	115.245	83.9119	MxT
MR0294	MxT	115.245	83.0292	MxT
MR0301	MxT	114.09	83.8654	MxT
MR0302	MxT	115.795	83.8278	MxT
MR0303	MxT	110.661	82.889	MxT
MR0305	MxT	116.036	83.7781	MxT
MR0306	MxT	110.991	83.1833	MxT
MR0310	MxT	115.318	83.8978	MxT
MR0311	MxT	111.505	82.833	MxT
MR0313	MxT	112.091	83.0992	MxT
MR0314	MxT	116.492	84.2061	MxT
MR0315	MxT	114.365	83.0712	MxT
MR0318	MxT	113.888	83.4215	MxT
MR0319	MxT	115.722	84.9066	MxT
MR0325	MxT	116.675	83.8698	MxT
MR0326	MxT	114.455	83.3855	MxT
MR0330	MxT	106.334	82.819	MxT
MR0337	MxT	111.945	83.2113	MxT
MR0341	MxT	108.498	83.7017	MxT
MR0342	MxT	112.495	83.7857	MxT
MR0345	MxT	117.372	84.122	MxT
MR0347	MxT	117.005	84.4863	MxT
MR0348	MxT	113.806	83.6036	MxT
MR0351	MxT	115.722	84.066	MxT
MR0353	MxT	118.105	84.3602	MxT
MR0356	MxT	113.522	83.4495	MxT
MR0357	MxT	112.898	83.6456	MxT
MR0358	MxT	109.598	82.9591	MxT
MR0361	MxT	111.292	83.5164	MxT
MR0362	MxT	111.688	83.6316	MxT
MR0364	MxT	114.292	83.2954	MxT
MR0367	MxT	117.299	84.122	MxT
MR0368	MxT	108.828	82.6789	MxT
MR0369	MxT	110.562	83.1674	MxT
MR0372	MxT	112.495	83.8978	MxT
MR0373	MxT	112.751	83.6176	MxT
MR0375A	MxT	112.971	82.9731	MxT
MR0375B	MxT	110.661	83.7998	MxT
MR0376	MxT	115.905	83.8838	MxT
MR0377	MxT	118.619	83.5195	MxT
MR0378	MxT	111.778	83.5164	MxT
MR0380	MxT	111.13	83.2837	MxT
MR0382	MxT	118.765	83.9959	MxT
MR0384A	MxT	117.079	83.9819	MxT
MR0384B	MxT	121.699	84.5563	MxT
MR0387	MxT	111.651	83.6456	MxT
MR0388	MxT	114.768	83.1833	MxT
MR0389	MxT	112.421	83.6596	MxT
MR0390	MxT	112.788	82.889	MxT
MR0391	MxT	111.535	83.5745	MxT
MR0392	MxT	108.754	83.5055	MxT
MR0395	MxT	109.964	83.3794	MxT
MR0401	MxT	113.238	83.8218	MxT
MR0403	MxT	107.287	83.2113	MxT
MR0404	MxT	112.055	83.0712	MxT
MR0407	MxT	114.328	83.2253	MxT
MR0409	MxT	111.468	83.7017	MxT
MR0410	MxT	109.378	83.2113	MxT
MR0411	MxT	108.424	82.875	MxT
MR0412	MxT	115.347	83.6909	MxT
MR0414	MxT	111.292	82.7311	MxT
MR0416	MxT	104.427	82.3006	MxT
MR0420	MxT	111.871	83.0432	MxT
MR0421	MxT	113.846	83.2546	MxT
MR0422	MxT	112.458	83.3234	MxT
MR0424	MxT	119.719	83.9259	MxT
MR0426	MxT	111.431	82.5668	MxT
MR0429	MxT	110.698	82.9731	MxT
MR0430	MxT	112.385	83.7998	MxT
MR0431	MxT	110.221	82.7489	MxT
MR0434	MxT	110.221	83.3094	MxT
MR0435	MxT	110.514	83.4775	MxT
MR0437	MxT	118.435	82.7209	MxT
MR0438	MxT	116.345	83.8278	MxT
MR0439	MxT	111.049	82.862	MxT
MR0442	MxT	110.221	82.875	MxT
MR0443	MxT	110.991	83.4074	MxT
MR0445	MxT	110.734	83.3094	MxT
MR0446	MxT	112.914	83.8363	MxT
MR0447	MxT	109.928	82.6649	MxT
MR0448	MxT	112.055	83.1552	MxT
MR0449	MxT	112.311	83.7297	MxT
MR0450	MxT	113.485	84.3322	MxT
MR0452	MxT	112.201	82.805	MxT
MR0457	MxT	115.758	83.5476	MxT
MR0460	MxT	108.616	83.0365	MxT
MR0464	MxT	NA	NA	MxT
MR0465	MxT	113.742	83.8278	MxT
MR0466	MxT	110.734	83.4074	MxT
MR0467	MxT	108.644	82.6509	MxT
MR0470	MxT	111.284	82.5948	MxT
MR0472	MxT	111.651	83.3934	MxT
MR0474	MxT	112.873	83.7781	MxT
MR0475	MxT	115.347	84.0981	MxT
MR0476	MxT	109.011	83.0712	MxT
MR0477	MxT	112.752	83.2255	MxT
MR0479	MxT	111.535	83.4728	MxT
MR0480	MxT	112.458	83.7717	MxT
MR0483	MxT	111.615	83.3234	MxT
MR0485	MxT	112.265	83.2982	MxT
MR0486	MxT	NA	NA	MxT
MR0489	MxT	111.284	83.0011	MxT
MR0491	MxT	114.438	84.052	MxT
MR0492	MxT	115.868	82.9171	MxT
MR0495	MxT	106.921	82.861	MxT
MR0501	MxT	107.874	82.6368	MxT
MR0503	MxT	117.739	84.0239	MxT
MR0504	MxT	NA	NA	MxT
MR0506	MxT	114.512	82.861	MxT
MR0507	MxT	113.117	83.5164	MxT
MR0509	MxT	114.622	83.7437	MxT
MR0510	MxT	112.605	83.3934	MxT
MR0512	MxT	110.698	82.7209	MxT
MR0514	MxT	116.125	83.9539	MxT
MR0515	MxT	115.795	84.15	MxT
MR0516A	MxT	107.838	83.3514	MxT
MR0520	MxT	110.481	83.4291	MxT
MR0523	MxT	113.118	83.6316	MxT
MR0524	MxT	112.201	83.4915	MxT
MR0525	MxT	118.347	84.2144	MxT
MR0527	MxT	107.031	82.6088	MxT
MR0528	MxT	117.592	83.8698	MxT
MR0529	MxT	116.125	83.7297	MxT
MR0532	MxT	112.091	83.7297	MxT
MR0533	MxT	115.648	84.08	MxT
MR0534	MxT	110.001	83.0011	MxT
MR0536	MxT	113.522	83.9119	MxT
MR0539	MxT	112.385	82.819	MxT
MR0540	MxT	112.971	82.791	MxT
MR0542	MxT	109.589	83.0801	MxT
MR0543	MxT	111.211	84.15	MxT
MR0545	MxT	116.822	84.3182	MxT
MR0546	MxT	112.935	83.4355	MxT
MR0548	MxT	117.005	84.4162	MxT
MR0549	MxT	114.211	83.3419	MxT
MR0550	MxT	116.638	83.6877	MxT
MR0551	MxT	113.412	83.6316	MxT
MR0552	MxT	108.048	83.1964	MxT
MR0554	MxT	113.925	84.122	MxT
MR0556	MxT	111.615	83.0011	MxT
MR0557	MxT	109.818	83.1412	MxT
MR0558	MxT	114.072	84.08	MxT
MR0559	MxT	110.156	83.5164	MxT
MR0560	MxT	114.536	83.5455	MxT
MR0562	MxT	108.644	82.7209	MxT
MR0565	MxT	110.258	83.5336	MxT
MR0566	MxT	107.361	82.0204	MxT
MR0567	MxT	111.049	83.56	MxT
MR0570	MxT	NA	NA	MxT
MR0571	MxT	108.571	82.5948	MxT
MR0572	MxT	112.788	84.1921	MxT
MR0573	MxT	111.651	83.1272	MxT
MR0575	MxT	114.878	83.8558	MxT
MR0576	MxT	114.512	83.6877	MxT
MR0577	MxT	113.448	83.8838	MxT
MR0578	MxT	114.768	83.9819	MxT
MR0579	MxT	115.062	83.6596	MxT
MR0580	MxT	109.194	82.6368	MxT
MR0581	MxT	121.076	83.9819	MxT
MR0582	MxT	113.36	83.4728	MxT
MR0583	MxT	114.82	83.56	MxT
MR0585	MxT	117.262	85.383	MxT
MR0586	MxT	112.103	83.1383	MxT
MR0588	MxT	116.749	83.7998	MxT
MR0590	MxT	111.395	83.0852	MxT
MR0593	MxT	110.991	82.9451	MxT
MR0594	MxT	111.292	83.2546	MxT
MR0602	MxT	112.421	83.4635	MxT
MR0603	MxT	115.465	83.8138	MxT
MR0608	MxT	117.812	83.6877	MxT
MR0609	MxT	109.634	83.5476	MxT
MR0610	MxT	116.675	84.4863	MxT
MR0612	MxT	113.265	83.2954	MxT
MR0613	MxT	106.407	83.1552	MxT
MR0614	MxT	114.536	83.051	MxT
MR0615	MxT	113.925	83.7017	MxT
MR0619	MxT	115.022	83.9817	MxT
MR0620	MxT	111.101	82.5248	MxT
MR0621	MxT	114.915	83.6596	MxT
MR0626	MxT	113.238	83.211	MxT
MR0630	MxT	107.984	83.7297	MxT
MR0631	MxT	114.09	82.9492	MxT
MR0635	MxT	109.048	83.1132	MxT
MR0637	MxT	119.975	84.6544	MxT
MR0638	MxT	116.418	83.6877	MxT
MR0642	MxT	117.629	83.7857	MxT
MR0646	MxT	116.279	83.4728	MxT
MR0647	MxT	119.645	83.3654	MxT
MR0648	MxT	113.481	83.7345	MxT
MR0649	MxT	115.245	83.5756	MxT
MR0653	MxT	113.338	83.8838	MxT
MR0654	MxT	120.599	84.5563	MxT
MR0655	MxT	113.238	83.6909	MxT
MR0656	MxT	111.798	83.4215	MxT
MR0658	MxT	111.535	83.6909	MxT
MR0660	MxT	108.351	83.2393	MxT
MR0661	MxT	115.868	84.1921	MxT
MR0663	MxT	109.589	83.2546	MxT
MR0667	MxT	110.551	83.8278	MxT
MR0668	MxT	107.618	82.847	MxT
MR0670	MxT	113.485	83.0992	MxT
MR0673	MxT	110.588	83.2814	MxT
MR0675	MxT	114.988	84.136	MxT
MR0676	MxT	115.832	83.8418	MxT
MR0677	MxT	112.63	83.4291	MxT
MR0679	MxT	113.118	83.0572	MxT
MR0680	MxT	NA	NA	MxT
MR0682	MxT	119.829	83.4074	MxT
MR0683	MxT	111.908	83.6176	MxT
MR0684	MxT	113.522	83.7437	MxT
MR0686	MxT	114.09	83.4291	MxT
MR0688	MxT	111.431	83.7297	MxT
MR0689	MxT	117.042	84.5283	MxT
MR0692	MxT	113.4	83.8072	MxT
MR0695	MxT	115.465	82.903	MxT
MR0701	MxT	117.665	83.7857	MxT
MR0702	MxT	115.208	84.6965	MxT
MR0706	MxT	113.412	83.6316	MxT
MR0708	MxT	NA	NA	MxT
MR0709	MxT	115.063	83.4728	MxT
MR0711	MxT	114.09	83.4291	MxT
MR0712	MxT	105.674	82.6929	MxT
MR0713	MxT	103.95	82.5388	MxT
MR0714	MxT	112.458	82.791	MxT
MR0715	MxT	110.771	83.9819	MxT
MR0716	MxT	108.644	82.9731	MxT
MR0720	MxT	114.548	83.5195	MxT
MR0721	MxT	112.348	83.9679	MxT
MR0723	MxT	NA	NA	MxT
MR0725	MxT	113.806	83.749	MxT
MR0726A	MxT	117.152	83.6596	MxT
MR0727	MxT	107.361	84.0099	MxT
MR0728	MxT	118.582	82.9451	MxT
MR0731	MxT	110.331	83.4215	MxT
MR0732	MxT	111.615	83.3934	MxT
MR0733	MxT	114.82	83.4291	MxT
MR0738	MxT	106.774	82.791	MxT
MR0742	MxT	NA	NA	MxT
MR0743	MxT	112.641	83.2393	MxT
MR0745	MxT	118.472	84.4162	MxT
MR0746	MxT	112.995	83.3128	MxT
MR0747	MxT	111.174	83.2393	MxT
MR0750	MxT	121.699	83.9399	MxT
MR0751	MxT	116.418	83.1272	MxT
MR0752	MxT	113.191	84.5423	MxT
MR0753	MxT	NA	NA	MxT
MR0754	MxT	108.791	82.861	MxT
MR0755	MxT	114.09	83.6472	MxT
MR0758	MxT	114.455	83.6472	MxT
MR0760	MxT	114.145	84.164	MxT
MR0763	MxT	110.038	82.9311	MxT
MR0765	MxT	107.618	82.903	MxT
MR0767	MxT	113.155	84.178	MxT
MR0768	MxT	113.846	84.0835	MxT
MR0769	MxT	114.035	83.4355	MxT
MR0770	MxT	115.832	83.4215	MxT
MR0771	MxT	113.238	83.5164	MxT
MR0773	MxT	113.888	83.2253	MxT
MR0778	MxT	112.605	83.0292	MxT
MR0781	MxT	116.859	84.2481	MxT
MR0783	MxT	115.648	84.4723	MxT
MR0784	MxT	110.368	83.2814	MxT
MR0786	MxT	NA	NA	MxT
MR0787	MxT	117.482	83.2954	MxT
MR0788	MxT	106.701	82.9591	MxT
MR0790	MxT	112.018	83.8978	MxT
MR0793	MxT	109.378	83.5055	MxT
MR0794	MxT	113.319	83.2837	MxT
MR0795	MxT	116.272	83.0852	MxT
MR0802	MxT	112.825	83.2113	MxT
MR0803	MxT	112.671	83.051	MxT
MR0805	MxT	112.055	83.1693	MxT
MR0808	MxT	114.09	83.0801	MxT
MR0809	MxT	114.941	83.2546	MxT
MR0810	MxT	112.935	83.8138	MxT
MR0811	MxT	110.478	83.0712	MxT
MR0813	MxT	109.346	82.7893	MxT
MR0815	MxT	109.994	83.3709	MxT
MR0817	MxT	109.048	83.0432	MxT
MR0818	MxT	113.301	83.6596	MxT
MR0820	MxT	113.668	83.8978	MxT
MR0821	MxT	118.985	84.1921	MxT
MR0823	MxT	110.258	84.178	MxT
MR0827	MxT	112.898	83.1412	MxT
MR0828	MxT	115.465	83.6176	MxT
MR0829	MxT	115.575	84.136	MxT
MR0830	MxT	NA	NA	MxT
MR0832	MxT	NA	NA	MxT
MR0835	MxT	115.793	83.5164	MxT
MR0836	MxT	118.469	83.909	MxT
MR0837	MxT	113.644	83.4291	MxT
MR0838	MxT	113.603	83.5164	MxT
MR0839	MxT	108.314	82.9731	MxT
MR0841	MxT	113.319	83.4582	MxT
MR0842	MxT	109.818	82.903	MxT
MR0844	MxT	113.595	84.4303	MxT
MR0847	MxT	112.265	83.749	MxT
MR0850	MxT	112.387	83.1237	MxT
MR0851	MxT	112.605	84.0099	MxT
MR0853	MxT	113.155	83.5476	MxT
MR0857	MxT	112.995	83.7781	MxT
MR0860	MxT	114.768	83.1552	MxT
MR0861	MxT	114.576	83.2982	MxT
MR0863	MxT	112.788	83.4915	MxT
MR0864	MxT	115.103	83.5455	MxT
MR0865	MxT	112.238	82.791	MxT
MR0866	MxT	115.671	83.2982	MxT
MR0867	MxT	108.424	83.2113	MxT
MR0869	MxT	110.844	83.2814	MxT
MR0873	MxT	111.248	83.1973	MxT
MR0874	MxT	110.844	83.3234	MxT
MR0876	MxT	111.138	83.6737	MxT
MR0878	MxT	112.641	83.4635	MxT
MR0880	MxT	116.401	84.2144	MxT
MR0881	MxT	115.098	84.094	MxT
MR0882	MxT	115.347	83.1674	MxT
MR0885	MxT	116.382	84.4022	MxT
MR0887	MxT	109.268	83.5896	MxT
MR0889	MxT	107.214	82.791	MxT
MR0890	MxT	112.935	83.4635	MxT
MR0901	MxT	118.802	83.8978	MxT
MR0902	MxT	109.964	83.5336	MxT
MR0903	MxT	114.292	83.7017	MxT
MR0904	MxT	113.668	84.15	MxT
MR0905	MxT	114.072	83.8558	MxT
MR0906	MxT	112.143	82.9929	MxT
MR0907	MxT	114.512	83.4915	MxT
MR0908	MxT	116.528	84.3322	MxT
MR0910	MxT	120.416	84.5844	MxT
MR0911	MxT	119.829	83.7297	MxT
MR0912	MxT	116.528	83.9679	MxT
MR0913	MxT	117.739	84.3453	MxT
MR0914	MxT	114.512	83.1833	MxT
MR0915	MxT	117.115	83.1132	MxT
MR0916	MxT	112.825	83.9539	MxT
MR0917	MxT	116.822	84.4162	MxT
MR0918	MxT	113.481	83.1674	MxT
MR0919	MxT	113.595	83.0852	MxT
MR0920	MxT	109.524	82.4547	MxT
MR0921	MxT	112.022	83.3128	MxT
MR0922	MxT	115.062	83.7157	MxT
MR0924	MxT	116.125	84.0379	MxT
MR0926	MxT	114.695	84.052	MxT
MR0930	MxT	116.125	83.5476	MxT
MR0931	MxT	113.485	83.7297	MxT
MR0934	MxT	112.385	83.4915	MxT
MR0935	MxT	117.445	84.2201	MxT
MR0938	MxT	109.598	82.791	MxT
MR0942	MxT	116.766	83.56	MxT
MR0944	MxT	110.478	83.7157	MxT
MR0945	MxT	110.918	84.1921	MxT
MR0947	MxT	112.589	83.1964	MxT
MR0951	MxT	110.514	83.5476	MxT
MR0953	MxT	110.44	83.211	MxT
MR0954	MxT	114.878	83.3374	MxT
MR0955	MxT	113.595	83.8698	MxT
MR0958	MxT	110.588	83.3654	MxT
MR0960	MxT	113.265	83.9399	MxT
MR0961	MxT	113.117	84.1708	MxT
MR0964	MxT	108.901	82.6509	MxT
MR0965	MxT	114.585	83.8698	MxT
MR0966	MxT	110.808	83.7717	MxT
MR0967	MxT	116.644	83.6036	MxT
MR0968	MxT	110.001	83.5336	MxT
MR0970	MxT	108.938	83.0852	MxT
MR0971	MxT	116.859	83.9119	MxT
MR0972	MxT	112.671	83.749	MxT
MR0974	MxT	112.568	83.7297	MxT
MR0975	MxT	109.194	83.0712	MxT
MR0976	MxT	115.833	83.4	MxT
MR0977	MxT	108.901	82.7349	MxT
MR0980	MxT	116.969	84.5563	MxT
MR0982	MxT	111.101	83.7577	MxT
MR0984	MxT	116.162	83.1132	MxT
MR0985	MxT	111.373	82.9929	MxT
MR0986	MxT	109.158	83.5055	MxT
MR0988	MxT	111.945	83.8978	MxT
MR0989	MxT	115.575	83.9679	MxT
MR0990	MxT	108.901	82.805	MxT
MR0991	MxT	NA	NA	MxT
MR0993	MxT	121.882	84.5844	MxT
MR0994	MxT	113.228	84.094	MxT
MR1008	MxT	113.191	84.108	MxT
MR1009	MxT	114.548	83.9539	MxT
MR1010	MxT	113.319	83.7781	MxT
MR1012	MxT	115.832	82.833	MxT
MR1014	MxT	116.712	83.5616	MxT
MR1016	MxT	113.852	83.7577	MxT
MR1017	MxT	116.162	84.6825	MxT
MR1020	MxT	114.988	83.7437	MxT
MR1022	MxT	114.768	84.3182	MxT
MR1024	MxT	114.438	83.9259	MxT
MR1028	MxT	114.512	83.7437	MxT
MR1030	MxT	NA	NA	MxT
MR1031	MxT	118.179	84.178	MxT
MR1032	MxT	112.568	82.903	MxT
MR1033	MxT	110.991	83.1552	MxT
MR1034	MxT	NA	NA	MxT
MR1036	MxT	NA	NA	MxT
MR1037	MxT	110.771	83.5616	MxT
MR1038	MxT	111.615	82.9591	MxT
MR1041	MxT	114.181	83.5896	MxT
MR1042	MxT	111.373	82.8183	MxT
MR1047	MxT	112.641	83.2673	MxT
MR1049	MxT	111.395	83.1552	MxT
MR1051	MxT	116.675	83.6877	MxT
MR1055	MxT	111.211	82.7629	MxT
MR1057	MxT	114.732	84.4022	MxT
MR1058	MxT	116.712	83.5896	MxT
MR1059	MxT	110.038	83.3514	MxT
MR1060	MxT	108.864	82.4407	MxT
MR1061	MxT	NA	NA	MxT
MR1065	MxT	114.218	83.3794	MxT
MR1066	MxT	126.503	84.5704	MxT
MR1069	MxT	120.306	84.5423	MxT
MR1071	MxT	118.032	83.6456	MxT
MR1073	MxT	109.854	83.2113	MxT
MR1075	MxT	111.13	83.3419	MxT
MR1077	MxT	115.502	83.9119	MxT
MR1078	MxT	112.091	83.1552	MxT
MR1079	MxT	118.472	84.4022	MxT
MR1081	MxT	114.402	83.3514	MxT
MR1083	MxT	114.768	83.7017	MxT
MR1084	MxT	113.778	83.4355	MxT
MR1086	MxT	115.671	83.6036	MxT
MR1088	MxT	110.562	82.9929	MxT
MR1089	MxT	113.852	83.2814	MxT
MR1092	MxT	117.849	84.15	MxT
MR1093	MxT	110.514	83.7857	MxT
MR1094	MxT	114.402	83.3094	MxT
MR1095	MxT	111.395	82.4547	MxT
MR1106	MxT	111.211	82.5948	MxT
MR1109	MxT	111.688	83.1693	MxT
MR1110	MxT	113.008	83.7157	MxT
MR1111	MxT	109.084	82.875	MxT
MR1112	MxT	120.78	84.4762	MxT
MR1114	MxT	111.688	83.2113	MxT
MR1115	MxT	108.058	82.7209	MxT
MR1121A	MxT	112.971	83.6737	MxT
MR1122	MxT	110.331	82.9311	MxT
MR1123	MxT	110.954	83.4215	MxT
MR1125	MxT	117.189	83.6036	MxT
MR1128	MxT	113.485	83.0572	MxT
MR1130	MxT	113.968	83.4291	MxT
MR1131B	MxT	112.873	83.4291	MxT
MR1133	MxT	112.678	83.1833	MxT
MR1135	MxT	113.076	83.4873	MxT
MR1136	MxT	109.964	82.847	MxT
MR1138	MxT	118.032	83.2113	MxT
MR1139	MxT	114.915	83.1552	MxT
MR1140	MxT	106.591	82.9731	MxT
MR1142	MxT	113.603	83.4728	MxT
MR1143	MxT	123.313	84.8226	MxT
MR1144	MxT	NA	NA	MxT
MR1145	MxT	117.739	83.6909	MxT
MR1146	MxT	111.101	82.5248	MxT
MR1147	MxT	116.932	83.6596	MxT
MR1148	MxT	115.722	83.5055	MxT
MR1149	MxT	111.657	83.3855	MxT
MR1150	MxT	117.995	83.8698	MxT
MR1152	MxT	108.859	83.0365	MxT
MR1153	MxT	114.292	83.6877	MxT
MR1154	MxT	116.382	83.8978	MxT
MR1155	MxT	117.372	83.6036	MxT
MR1156	MxT	114.952	84.2481	MxT
MR1157	MxT	115.795	84.178	MxT
MR1160	MxT	113.962	83.3374	MxT
MR1162	MxT	110.258	83.2814	MxT
MR1164	MxT	112.055	83.9679	MxT
MR1166	MxT	112.184	83.1383	MxT
MR1168	MxT	111.535	83.1674	MxT
MR1169	MxT	115.793	83.909	MxT
MR1171	MxT	105.857	81.9083	MxT
MR1172	MxT	118.179	84.5283	MxT
MR1174	MxT	113.632	83.5896	MxT
MR1175	MxT	118.692	83.8558	MxT
MR1176	MxT	119.022	84.15	MxT
MR1177	MxT	116.675	83.6456	MxT
MR1178	MxT	111.284	83.0151	MxT
MR1179	MxT	112.861	84.0379	MxT
MR1180	MxT	113.558	83.3374	MxT
MR1183	MxT	NA	NA	MxT
MR1184	MxT	112.641	84.122	MxT
MR1185	MxT	110.44	83.3419	MxT
MR1186	MxT	109.781	83.3654	MxT
MR1189	MxT	114.255	83.5476	MxT
MR1190	MxT	114.622	84.08	MxT
MR1191	MxT	115.978	84.4162	MxT
MR1192	MxT	113.045	83.2253	MxT
MR1193	MxT	NA	NA	MxT
MR1195	MxT	115.793	83.9526	MxT
MR1201	MxT	113.117	83.3419	MxT
MR1202	MxT	113.668	83.6596	MxT
MR1204	MxT	112.898	83.5616	MxT
MR1205	MxT	113.725	83.0219	MxT
MR1207	MxT	112.238	83.4495	MxT
MR1208	MxT	115.392	82.5388	MxT
MR1210	MxT	109.634	82.903	MxT
MR1212	MxT	113.045	83.3514	MxT
MR1213	MxT	113.191	83.6737	MxT
MR1217	MxT	113.522	83.3794	MxT
MR1219	MxT	116.077	83.8945	MxT
MR1220A	MxT	111.395	83.2673	MxT
MR1221	MxT	114.842	83.6316	MxT
MR1223	MxT	110.478	82.791	MxT
MR1224	MxT	113.481	83.4728	MxT
MR1225	MxT	112.348	82.9171	MxT
MR1226	MxT	109.048	83.1552	MxT
MR1227	MxT	107.618	82.1044	MxT
MR1228	MxT	107.691	82.1885	MxT
MR1231	MxT	111.725	84.0379	MxT
MR1232	MxT	117.115	83.6737	MxT
MR1233B	MxT	112.641	83.0432	MxT
MR1235A	MxT	114.585	83.3514	MxT
MR1236	MxT	112.873	83.3855	MxT
MR1240	MxT	120.085	84.6124	MxT
MR1242	MxT	114.328	83.4775	MxT
MR1243	MxT	119.609	83.5195	MxT
MR1244	MxT	110.886	83.5455	MxT
MR1245	MxT	113.962	83.3234	MxT
MR1246	MxT	112.055	82.6509	MxT
MR1247	MxT	113.485	83.3094	MxT
MR1248	MxT	112.641	83.1833	MxT
MR1249	MxT	114.072	83.7157	MxT
MR1250	MxT	NA	NA	MxT
MR1251	MxT	108.791	83.0151	MxT
MR1252	MxT	116.418	83.6036	MxT
MR1253	MxT	125.513	83.8558	MxT
MR1254	MxT	113.228	83.5756	MxT
MR1260	MxT	109.524	83.0292	MxT
MR1261	MxT	109.598	82.805	MxT
MR1263	MxT	109.913	82.8183	MxT
MR1265	MxT	115.392	83.4915	MxT
MR1266	MxT	116.492	83.4635	MxT
MR1267	MxT	113.338	83.8278	MxT
MR1268	MxT	114.658	83.5336	MxT
MR1269	MxT	108.718	83.3794	MxT
MR1271	MxT	111.535	83.3855	MxT
MR1273	MxT	112.346	83.9236	MxT
MR1274	MxT	114.455	83.56	MxT
MR1275	MxT	112.671	83.3709	MxT
MR1276	MxT	111.798	83.1693	MxT
MR1279	MxT	112.385	83.3374	MxT
MR1280	MxT	114.374	83.3709	MxT
MR1281	MxT	113.968	83.4291	MxT
MR1282	MxT	120.599	82.861	MxT
MR1284	MxT	111.505	83.8558	MxT
MR1286	MxT	112.275	83.0712	MxT
MR1288	MxT	110.156	83.8654	MxT
MR1289	MxT	118.912	83.7297	MxT
MR1290	MxT	106.261	82.4407	MxT
MR1292	MxT	112.348	83.6456	MxT
MR1293	MxT	113.265	83.6316	MxT
MR1301	MxT	114.617	83.6036	MxT
MR1303	MxT	115.502	83.3094	MxT
MR1304A	MxT	116.198	83.7437	MxT
MR1304B	MxT	115.868	84.3182	MxT
MR1305	MxT	106.774	82.5388	MxT
MR1306	MxT	112.495	83.9119	MxT
MR1307	MxT	113.852	82.805	MxT
MR1308	MxT	111.454	82.9056	MxT
MR1309	MxT	112.898	83.1693	MxT
MR1310	MxT	109.781	83.2113	MxT
MR1311	MxT	110.734	83.7017	MxT
MR1313	MxT	113.265	84.15	MxT
MR1317	MxT	116.125	83.9119	MxT
MR1318	MxT	111.17	83.0801	MxT
MR1319	MxT	NA	NA	MxT
MR1320	MxT	117.225	83.4775	MxT
MR1321	MxT	114.658	83.5476	MxT
MR1322	MxT	108.058	82.6509	MxT
MR1323	MxT	119.205	84.7945	MxT
MR1324	MxT	113.485	83.9539	MxT
MR1325	MxT	109.488	82.6789	MxT
MR1326	MxT	NA	NA	MxT
MR1327	MxT	112.275	83.3094	MxT
MR1330	MxT	NA	NA	MxT
MR1331	MxT	117.536	83.5745	MxT
MR1332	MxT	113.668	83.5616	MxT
MR1333	MxT	117.131	83.909	MxT
MR1334	MxT	108.461	82.5808	MxT
MR1335A	MxT	114.512	83.1693	MxT
MR1339	MxT	115.172	83.5896	MxT
MR1340	MxT	113.558	84.0099	MxT
MR1341	MxT	118.509	85.0187	MxT
MR1342	MxT	111.373	83.4873	MxT
MR1343	MxT	117.519	83.4915	MxT
MR1344	MxT	114.328	83.8278	MxT
MR1345	MxT	112.715	83.2253	MxT
MR1352	MxT	119.205	83.4915	MxT
MR1354	MxT	110.368	83.6596	MxT
MR1356	MxT	111.688	83.4074	MxT
MR1357	MxT	112.238	83.5336	MxT
MR1358	MxT	115.135	83.8138	MxT
MR1360	MxT	117.042	83.5896	MxT
MR1361	MxT	110.734	83.1552	MxT
MR1362	MxT	111.908	83.6596	MxT
MR1363	MxT	113.448	83.7577	MxT
MR1365	MxT	114.365	82.7069	MxT
MR1368	MxT	106.297	83.0712	MxT
MR1369	MxT	116.052	82.9171	MxT
MR1370	MxT	112.091	83.4074	MxT
MR1372	MxT	117.775	83.9959	MxT
MR1375	MxT	112.387	83.8218	MxT
MR1376	MxT	113.338	83.1412	MxT
MR1377	MxT	110.404	83.8978	MxT
MR1378	MxT	120.196	84.7945	MxT
MR1380	MxT	117.849	84.164	MxT
MR1381	MxT	113.632	82.903	MxT
MR1382	MxT	117.519	84.108	MxT
MR1384	MxT	110.698	83.2673	MxT
MR1385	MxT	111.174	83.2533	MxT
MR1386	MxT	114.255	83.3794	MxT
MR1388	MxT	114.255	83.7998	MxT
MR1389	MxT	113.668	83.5336	MxT
MR1391	MxT	116.308	84.6825	MxT
MR1392	MxT	111.778	83.1964	MxT
MR1395	MxT	110.238	84.069	MxT
MR1402	MxT	116.712	83.9399	MxT
MR1404B	MxT	113.155	83.8138	MxT
MR1406	MxT	111.616	83.2255	MxT
MR1407	MxT	110.001	82.9591	MxT
MR1410	MxT	113.117	83.6036	MxT
MR1411	MxT	115.832	84.2341	MxT
MR1412	MxT	110.734	82.9451	MxT
MR1413	MxT	113.925	83.6877	MxT
MR1415	MxT	112.275	82.847	MxT
MR1416	MxT	113.081	83.3934	MxT
MR1419	MxT	114.536	83.8363	MxT
MR1420	MxT	116.602	84.1921	MxT
MR1422	MxT	115.868	84.2201	MxT
MR1423	MxT	112.311	83.1833	MxT
MR1425	MxT	113.238	83.4291	MxT
MR1426	MxT	112.055	84.2901	MxT
MR1428	MxT	113.725	83.6472	MxT
MR1429	MxT	112.751	83.7297	MxT
MR1431	MxT	116.272	83.6596	MxT
MR1432	MxT	115.245	83.4635	MxT
MR1433	MxT	109.891	83.6036	MxT
MR1434	MxT	114.732	84.6825	MxT
MR1435	MxT	115.318	83.5616	MxT
MR1437	MxT	118.435	84.2061	MxT
MR1439	MxT	117.739	83.8654	MxT
MR1440	MxT	112.751	82.6368	MxT
MR1442	MxT	115.135	83.0712	MxT
MR1444	MxT	115.208	83.3374	MxT
MR1446	MxT	115.722	84.5563	MxT
MR1448	MxT	110.404	83.0151	MxT
MR1449	MxT	116.382	84.3042	MxT
MR1450	MxT	109.268	82.5668	MxT
MR1451	MxT	116.235	83.6456	MxT
MR1457	MxT	110.368	83.2253	MxT
MR1458	MxT	116.125	83.4215	MxT
MR1459	MxT	114.333	83.4291	MxT
MR1461	MxT	113.815	83.5756	MxT
MR1462	MxT	117.131	83.9526	MxT
MR1463B	MxT	114.585	83.7998	MxT
MR1464	MxT	110.724	83.3128	MxT
MR1465A	MxT	114.145	83.7717	MxT
MR1465B	MxT	113.191	83.1693	MxT
MR1466	MxT	118.362	84.3042	MxT
MR1467	MxT	111.945	82.7349	MxT
MR1469	MxT	112.971	83.6596	MxT
MR1470	MxT	114.072	83.9259	MxT
MR1471	MxT	117.592	83.8698	MxT
MR1472	MxT	119.059	85.1728	MxT
MR1474	MxT	119.682	84.4303	MxT
MR1475	MxT	112.055	82.9591	MxT
MR1476	MxT	112.265	83.2546	MxT
MR1477	MxT	117.629	83.2113	MxT
MR1478	MxT	111.541	83.7157	MxT
MR1480	MxT	113.157	83.3128	MxT
MR1482	MxT	111.535	83.3709	MxT
MR1483	MxT	108.859	82.4693	MxT
MR1484	MxT	108.131	82.6649	MxT
B73	maize	136.974	88.5885	B73
W22	maize	119.993	83.5604	W22
11430	maize	128.345	75.3364	Zea mays subsp. mays
207	maize	151.067	90.3781	Zea mays subsp. mays
29MIBZ2	maize	140.297	70.4681	Zea mays subsp. mays
2FACC	maize	134.928	78.4577	Zea mays subsp. mays
2MA22	maize	135.503	70.564	Zea mays subsp. mays
33-16	maize	123.53	75.5069	Zea mays subsp. mays
38-11	maize	124.765	76.5722	Zea mays subsp. mays
3IIH6	maize	128.121	78.5216	Zea mays subsp. mays
4226	maize	123.327	85.904	Zea mays subsp. mays
4676A	maize	134.736	82.3886	Zea mays subsp. mays
4722	maize	81.302	71.7145	Zea mays subsp. mays
5707	maize	78.6494	72.0021	Zea mays subsp. mays
6F629	maize	113.346	79.5975	Zea mays subsp. mays
764	maize	147.264	87.0972	Zea mays subsp. mays
778	maize	150.673	90.3355	Zea mays subsp. mays
779	maize	162.434	84.1996	Zea mays subsp. mays
78004	maize	106.293	76.5082	Zea mays subsp. mays
78010	maize	142.705	71.97	Zea mays subsp. mays
78371A	maize	104.823	66.2178	Zea mays subsp. mays
78551S	maize	102.554	73.6639	Zea mays subsp. mays
792	maize	156.979	88.972	Zea mays subsp. mays
793	maize	104.056	81.0464	Zea mays subsp. mays
807	maize	147.711	88.0132	Zea mays subsp. mays
A188	maize	128.217	80.535	Zea mays subsp. mays
A214N	maize	96.642	70.564	Zea mays subsp. mays
A239	maize	121.505	79.6721	Zea mays subsp. mays
A272	maize	106.325	71.3629	Zea mays subsp. mays
A441-5	maize	94.0852	70.0528	Zea mays subsp. mays
A554	maize	184.208	92.4236	Zea mays subsp. mays
A556	maize	107.806	67.2403	Zea mays subsp. mays
A6	maize	131.413	77.8932	Zea mays subsp. mays
A619	maize	117.351	75.5496	Zea mays subsp. mays
A632	maize	109.34	69.6692	Zea mays subsp. mays
A634	maize	92.9988	66.729	Zea mays subsp. mays
A635	maize	100.765	68.6785	Zea mays subsp. mays
A641	maize	103.705	82.4845	Zea mays subsp. mays
A654	maize	102.394	66.3455	Zea mays subsp. mays
A659	maize	142.055	77.7546	Zea mays subsp. mays
A661	maize	117.351	69.2857	Zea mays subsp. mays
A679	maize	135.844	86.5857	Zea mays subsp. mays
A680	maize	142.79	89.6112	Zea mays subsp. mays
A682	maize	80.2793	71.9702	Zea mays subsp. mays
Ab28A	maize	139.562	79.0649	Zea mays subsp. mays
AQA3	maize	123.167	79.3206	Zea mays subsp. mays
B10	maize	91.0812	66.4095	Zea mays subsp. mays
B103	maize	99.0708	68.9022	Zea mays subsp. mays
B104	maize	89.6751	58.4838	Zea mays subsp. mays
B105	maize	104.695	85.3075	Zea mays subsp. mays
B109	maize	158.173	88.1624	Zea mays subsp. mays
B115	maize	116.904	70.8836	Zea mays subsp. mays
B14A	maize	81.7282	65.3228	Zea mays subsp. mays
B164	maize	140.361	89.2277	Zea mays subsp. mays
B2	maize	136.526	79.0863	Zea mays subsp. mays
B37	maize	111.918	84.0824	Zea mays subsp. mays
B46	maize	114.283	66.5373	Zea mays subsp. mays
B52	maize	121.186	85.137	Zea mays subsp. mays
B57	maize	85.2648	58.6755	Zea mays subsp. mays
B64	maize	81.5258	62.2549	Zea mays subsp. mays
B68	maize	104.44	56.1189	Zea mays subsp. mays
B73	maize	136.974	88.5885	Zea mays subsp. mays
B73Htrhm	maize	154.678	87.6936	Zea mays subsp. mays
B75	maize	115.433	80.1941	Zea mays subsp. mays
B76	maize	91.1452	78.1062	Zea mays subsp. mays
B77	maize	97.9203	70.0527	Zea mays subsp. mays
B79	maize	93.9575	60.2095	Zea mays subsp. mays
B84	maize	103.353	64.2043	Zea mays subsp. mays
B97	maize	94.2984	76.0607	Zea mays subsp. mays
BlackJewell85	maize	96.642	66.3455	Zea mays subsp. mays
BO9	maize	116.413	75.5068	Zea mays subsp. mays
C103	maize	106.357	77.2112	Zea mays subsp. mays
C123	maize	94.9376	71.4588	Zea mays subsp. mays
C49A	maize	129.239	87.6298	Zea mays subsp. mays
CH701-30	maize	116.968	77.2114	Zea mays subsp. mays
CH9	maize	102.586	74.8784	Zea mays subsp. mays
CI187-2	maize	89.2702	76.4442	Zea mays subsp. mays
CI21E	maize	151.802	80.3432	Zea mays subsp. mays
CI28A	maize	107.092	87.8854	Zea mays subsp. mays
CI31A	maize	119.492	71.5228	Zea mays subsp. mays
CI3A	maize	113.42	71.331	Zea mays subsp. mays
CI64	maize	121.314	58.292	Zea mays subsp. mays
CI66	maize	111.215	74.8783	Zea mays subsp. mays
CI7Goodman-Buckler	maize	87.2463	80.535	Zea mays subsp. mays
CI90C	maize	124.829	81.6536	Zea mays subsp. mays
CI91BGoodman-Buckler	maize	115.625	78.2341	Zea mays subsp. mays
CM105	maize	121.665	77.3392	Zea mays subsp. mays
CM174	maize	113.132	72.5668	Zea mays subsp. mays
CM37	maize	92.4235	87.1185	Zea mays subsp. mays
CM7	maize	121.442	94.9163	Zea mays subsp. mays
CML10	maize	129.08	68.5187	Zea mays subsp. mays
CML103	maize	116.616	68.8063	Zea mays subsp. mays
CML108	maize	97.9523	72.9929	Zea mays subsp. mays
CML11	maize	145.922	68.6465	Zea mays subsp. mays
CML14	maize	115.689	76.3165	Zea mays subsp. mays
CML154Q	maize	79.4269	63.0643	Zea mays subsp. mays
CML157Q	maize	106.741	76.7	Zea mays subsp. mays
CML158Q	maize	123.647	72.2578	Zea mays subsp. mays
CML218	maize	133.841	82.5804	Zea mays subsp. mays
CML220	maize	95.4915	69.6052	Zea mays subsp. mays
CML228	maize	99.0708	69.6692	Zea mays subsp. mays
CML238	maize	102.267	58.5477	Zea mays subsp. mays
CML247	maize	104.504	74.7825	Zea mays subsp. mays
CML254	maize	101.819	63.5971	Zea mays subsp. mays
CML258	maize	156.085	86.0319	Zea mays subsp. mays
CML261	maize	109.553	84.3061	Zea mays subsp. mays
CML264	maize	102.331	65.7703	Zea mays subsp. mays
CML277	maize	101.052	65.2909	Zea mays subsp. mays
CML281	maize	129.708	76.8705	Zea mays subsp. mays
CML287	maize	71.9703	67.8795	Zea mays subsp. mays
CML311	maize	74.7825	73.0567	Zea mays subsp. mays
CML314	maize	91.7843	74.1859	Zea mays subsp. mays
CML321	maize	126.299	76.1888	Zea mays subsp. mays
CML322	maize	66.9207	68.0073	Zea mays subsp. mays
CML323	maize	146.881	81.8133	Zea mays subsp. mays
CML328	maize	121.356	83.5179	Zea mays subsp. mays
CML331	maize	99.4543	68.6784	Zea mays subsp. mays
CML332	maize	100.861	69.5839	Zea mays subsp. mays
CML333	maize	117.351	73.3763	Zea mays subsp. mays
CML341	maize	115.561	71.8423	Zea mays subsp. mays
CML38	maize	95.4062	65.8342	Zea mays subsp. mays
CML45	maize	98.9749	68.9341	Zea mays subsp. mays
CML5	maize	147.136	74.9102	Zea mays subsp. mays
CML52	maize	132.691	48.7045	Zea mays subsp. mays
CML61	maize	74.7825	71.5014	Zea mays subsp. mays
CML69	maize	73.2911	72.7797	Zea mays subsp. mays
CML77	maize	134.704	75.8691	Zea mays subsp. mays
CML91	maize	82.4527	61.36	Zea mays subsp. mays
CML92	maize	111.726	85.904	Zea mays subsp. mays
CMV3	maize	138.316	85.137	Zea mays subsp. mays
CO106	maize	144.579	90.5699	Zea mays subsp. mays
CO125	maize	118.203	79.1714	Zea mays subsp. mays
CO255	maize	169.795	113.708	Zea mays subsp. mays
CQ702RC	maize	109.042	72.3857	Zea mays subsp. mays
CR14	maize	153.741	79.4272	Zea mays subsp. mays
CR1HT	maize	131.498	88.9293	Zea mays subsp. mays
CS405	maize	192.602	96.3012	Zea mays subsp. mays
CS608	maize	153.943	76.1887	Zea mays subsp. mays
D940Y	maize	96.1308	68.5184	Zea mays subsp. mays
DE1	maize	76.8704	64.5984	Zea mays subsp. mays
DE2	maize	101.883	64.8754	Zea mays subsp. mays
DE3	maize	92.807	59.059	Zea mays subsp. mays
DE811	maize	109.17	68.5188	Zea mays subsp. mays
DJ7	maize	150.875	89.4194	Zea mays subsp. mays
E2558W	maize	85.3927	69.03	Zea mays subsp. mays
E8501	maize	117.159	80.535	Zea mays subsp. mays
EP1	maize	136.846	86.9586	Zea mays subsp. mays
F118	maize	122.337	89.8668	Zea mays subsp. mays
F2834T	maize	97.7925	83.5177	Zea mays subsp. mays
F42	maize	198.483	100.733	Zea mays subsp. mays
F44	maize	138.38	76.0607	Zea mays subsp. mays
F6	maize	108.232	68.6892	Zea mays subsp. mays
F7	maize	194.626	97.5367	Zea mays subsp. mays
FAPW	maize	125.532	76.4444	Zea mays subsp. mays
FBHJ	maize	109.841	75.3258	Zea mays subsp. mays
FBLA	maize	107.295	70.9049	Zea mays subsp. mays
Florida32	maize	115.05	79.001	Zea mays subsp. mays
FR19	maize	143.461	74.2073	Zea mays subsp. mays
G80	maize	100.051	61.4027	Zea mays subsp. mays
GA209	maize	127.769	77.6908	Zea mays subsp. mays
GT112	maize	98.5276	69.5414	Zea mays subsp. mays
H105W	maize	129.815	67.8795	Zea mays subsp. mays
H49	maize	122.305	83.5071	Zea mays subsp. mays
H84	maize	89.3555	77.467	Zea mays subsp. mays
H8431	maize	162.604	87.6936	Zea mays subsp. mays
H91	maize	102.778	69.4135	Zea mays subsp. mays
H95	maize	113.836	75.7732	Zea mays subsp. mays
H99	maize	145.645	75.6346	Zea mays subsp. mays
HB8229	maize	94.1492	59.1549	Zea mays subsp. mays
HBA1	maize	131.796	71.0434	Zea mays subsp. mays
Hi27Goodman-Buckler	maize	139.243	72.1938	Zea mays subsp. mays
HP301	maize	89.3128	64.7688	Zea mays subsp. mays
I137TN	maize	123.913	75.2938	Zea mays subsp. mays
I205	maize	107.721	74.8678	Zea mays subsp. mays
I29	maize	114.624	68.263	Zea mays subsp. mays
IA2132Goodman-Buckler	maize	111.311	87.6617	Zea mays subsp. mays
Ia5125B	maize	108.19	81.3446	Zea mays subsp. mays
ICI740	maize	149.65	82.3247	Zea mays subsp. mays
IDS28	maize	113.612	66.4734	Zea mays subsp. mays
IDS69	maize	108.403	66.9848	Zea mays subsp. mays
IDS91	maize	89.2278	66.9844	Zea mays subsp. mays
Il101T	maize	145.474	82.069	Zea mays subsp. mays
Il14H	maize	81.8132	75.6772	Zea mays subsp. mays
Il677a	maize	145.73	104.184	Zea mays subsp. mays
Ill.Hy	maize	116.968	69.6691	Zea mays subsp. mays
K148	maize	78.0635	67.1978	Zea mays subsp. mays
K4	maize	134.161	71.4268	Zea mays subsp. mays
K55	maize	144.707	74.8251	Zea mays subsp. mays
K64	maize	75.2619	67.9754	Zea mays subsp. mays
Ki11	maize	117.447	80.9504	Zea mays subsp. mays
Ki14	maize	114.571	68.6785	Zea mays subsp. mays
Ki21	maize	93.3186	61.8714	Zea mays subsp. mays
Ki3	maize	133.682	72.8011	Zea mays subsp. mays
Ki43	maize	113.9	60.2095	Zea mays subsp. mays
Ki44	maize	84.7854	73.8557	Zea mays subsp. mays
KUI2021	maize	117.734	69.3709	Zea mays subsp. mays
Ky21	maize	120.376	76.8277	Zea mays subsp. mays
KY226	maize	120.291	77.4031	Zea mays subsp. mays
KY228	maize	108.829	75.0382	Zea mays subsp. mays
L127	maize	144.324	80.0238	Zea mays subsp. mays
L317	maize	119.908	63.9167	Zea mays subsp. mays
L578	maize	100.445	68.2311	Zea mays subsp. mays
LH1	maize	140.105	87.0971	Zea mays subsp. mays
LH123HT	maize	107.38	78.234	Zea mays subsp. mays
LH143CMS	maize	133.458	71.9275	Zea mays subsp. mays
LH145	maize	131.668	83.1768	Zea mays subsp. mays
LH146Ht	maize	144.707	74.3139	Zea mays subsp. mays
LH150	maize	96.8975	77.9785	Zea mays subsp. mays
LH183	maize	120.845	84.3273	Zea mays subsp. mays
LH208	maize	146.018	82.0371	Zea mays subsp. mays
LH213	maize	88.9081	77.5629	Zea mays subsp. mays
LH38	maize	124.765	74.9955	Zea mays subsp. mays
LH39	maize	134.992	78.234	Zea mays subsp. mays
LH51	maize	116.712	78.4897	Zea mays subsp. mays
LH52	maize	94.2451	75.933	Zea mays subsp. mays
LH54	maize	103.289	65.5146	Zea mays subsp. mays
LH57	maize	127.066	83.3472	Zea mays subsp. mays
LH60	maize	90.8468	58.9737	Zea mays subsp. mays
LH74	maize	137.165	77.7228	Zea mays subsp. mays
LH82	maize	134.481	80.4497	Zea mays subsp. mays
LH85	maize	130.901	100.988	Zea mays subsp. mays
LH93	maize	119.311	69.2005	Zea mays subsp. mays
LP1NRHT	maize	104.269	69.8823	Zea mays subsp. mays
LP5	maize	161.454	92.1679	Zea mays subsp. mays
M14	maize	93.9149	68.8596	Zea mays subsp. mays
M162W	maize	108.531	69.797	Zea mays subsp. mays
M37W	maize	106.262	78.0422	Zea mays subsp. mays
MBNA	maize	130.422	75.6454	Zea mays subsp. mays
MBST	maize	115.774	76.1461	Zea mays subsp. mays
MDF-13D	maize	82.6123	71.6505	Zea mays subsp. mays
MEF156-55-2	maize	152.761	75.5068	Zea mays subsp. mays
ML606	maize	106.102	88.7164	Zea mays subsp. mays
Mo17	maize	85.4779	73.9728	Zea mays subsp. mays
Mo18W	maize	137.037	100.221	Zea mays subsp. mays
MO1W	maize	121.378	79.4805	Zea mays subsp. mays
Mo24W	maize	140.659	65.6212	Zea mays subsp. mays
Mo44	maize	130.39	79.768	Zea mays subsp. mays
Mo45	maize	117.18	71.544	Zea mays subsp. mays
Mo46	maize	92.0402	76.5723	Zea mays subsp. mays
Mo47	maize	106.869	75.5068	Zea mays subsp. mays
MoG	maize	81.8986	76.1885	Zea mays subsp. mays
Mp339	maize	83.635	64.5239	Zea mays subsp. mays
MQ305	maize	113.516	89.3982	Zea mays subsp. mays
MS1334	maize	97.8884	57.5889	Zea mays subsp. mays
MS153	maize	102.011	79.001	Zea mays subsp. mays
MS71	maize	82.1543	65.6211	Zea mays subsp. mays
Mt42	maize	103.8	85.3928	Zea mays subsp. mays
N192	maize	127.034	88.8761	Zea mays subsp. mays
N28Ht	maize	116.488	88.1411	Zea mays subsp. mays
N6	maize	92.8923	81.3019	Zea mays subsp. mays
N7AGoodman-Buckler	maize	141.512	73.0887	Zea mays subsp. mays
NC222	maize	71.7145	72.3218	Zea mays subsp. mays
NC230	maize	144.494	75.4217	Zea mays subsp. mays
NC232	maize	98.943	76.4124	Zea mays subsp. mays
NC236	maize	79.3206	71.2032	Zea mays subsp. mays
NC238	maize	104.056	74.1434	Zea mays subsp. mays
NC250	maize	98.4956	70.6279	Zea mays subsp. mays
NC258	maize	99.6247	58.4625	Zea mays subsp. mays
NC260	maize	98.7512	84.9453	Zea mays subsp. mays
NC262	maize	93.2863	69.893	Zea mays subsp. mays
NC264	maize	85.7442	64.7155	Zea mays subsp. mays
NC290A	maize	91.6246	73.3444	Zea mays subsp. mays
NC294	maize	142.726	89.0998	Zea mays subsp. mays
NC296	maize	74.7398	62.7236	Zea mays subsp. mays
NC296A	maize	74.4629	67.0486	Zea mays subsp. mays
NC300	maize	114.986	81.1102	Zea mays subsp. mays
NC302	maize	93.6379	69.1578	Zea mays subsp. mays
NC304	maize	111.726	69.2857	Zea mays subsp. mays
NC306	maize	174.705	87.2676	Zea mays subsp. mays
NC310	maize	149.693	86.1916	Zea mays subsp. mays
NC314	maize	106.613	52.5395	Zea mays subsp. mays
NC318	maize	77.5948	72.3537	Zea mays subsp. mays
NC320	maize	91.0812	63.0219	Zea mays subsp. mays
NC324	maize	169.507	98.1761	Zea mays subsp. mays
NC326	maize	170.018	92.594	Zea mays subsp. mays
NC328	maize	159.025	88.3329	Zea mays subsp. mays
NC33	maize	117.607	78.2341	Zea mays subsp. mays
NC336	maize	103.715	64.9819	Zea mays subsp. mays
NC338	maize	96.4503	70.8196	Zea mays subsp. mays
NC340	maize	129.176	73.5043	Zea mays subsp. mays
NC342	maize	87.438	65.8341	Zea mays subsp. mays
NC344	maize	104.184	67.9754	Zea mays subsp. mays
NC346	maize	80.7267	62.5105	Zea mays subsp. mays
NC348	maize	88.4606	64.2043	Zea mays subsp. mays
NC352	maize	77.0835	66.9848	Zea mays subsp. mays
NC354	maize	98.0483	70.564	Zea mays subsp. mays
NC356	maize	120.419	68.7743	Zea mays subsp. mays
NC358	maize	88.972	69.797	Zea mays subsp. mays
NC360	maize	107.316	71.8104	Zea mays subsp. mays
NC362	maize	98.0162	77.2432	Zea mays subsp. mays
NC364	maize	94.341	85.3287	Zea mays subsp. mays
NC366	maize	96.9935	68.6146	Zea mays subsp. mays
NC368	maize	150.843	85.3928	Zea mays subsp. mays
ND246	maize	210.669	110.448	Zea mays subsp. mays
NQ508	maize	116.776	72.5454	Zea mays subsp. mays
NS501	maize	114.187	68.4548	Zea mays subsp. mays
NS701	maize	214.76	78.7454	Zea mays subsp. mays
Oh40B	maize	87.6937	73.2484	Zea mays subsp. mays
Oh43	maize	104.056	69.9249	Zea mays subsp. mays
Oh43E	maize	113.346	80.7055	Zea mays subsp. mays
Oh603	maize	147.871	84.2741	Zea mays subsp. mays
OH7B	maize	114.539	85.3926	Zea mays subsp. mays
OQ403	maize	113.132	80.1195	Zea mays subsp. mays
Os420	maize	132.691	76.1887	Zea mays subsp. mays
P39Goodman-Buckler	maize	151.866	102.948	Zea mays subsp. mays
Pa762	maize	113.686	72.9501	Zea mays subsp. mays
Pa875	maize	103.002	75.7092	Zea mays subsp. mays
Pa880	maize	111.023	71.7145	Zea mays subsp. mays
Pa91	maize	142.279	68.3908	Zea mays subsp. mays
PB80	maize	151.61	94.3837	Zea mays subsp. mays
PHG35	maize	166.311	89.4832	Zea mays subsp. mays
PHG39	maize	92.2317	74.7186	Zea mays subsp. mays
PHG47	maize	143.397	75.0062	Zea mays subsp. mays
PHG50	maize	119.684	79.7361	Zea mays subsp. mays
PHG71	maize	134.8	67.0486	Zea mays subsp. mays
PHG72	maize	118.8	77.0409	Zea mays subsp. mays
PHG83	maize	150.268	81.3979	Zea mays subsp. mays
PHG84	maize	101.414	84.9239	Zea mays subsp. mays
PHG86	maize	146.944	80.1835	Zea mays subsp. mays
PHH93	maize	129.335	70.8836	Zea mays subsp. mays
PHJ40	maize	120.93	86.7989	Zea mays subsp. mays
PHK76	maize	103.864	75.166	Zea mays subsp. mays
PHN11	maize	125.617	81.8132	Zea mays subsp. mays
PHR36	maize	154.87	85.904	Zea mays subsp. mays
PHT77	maize	136.302	84.5619	Zea mays subsp. mays
PHV63	maize	86.0638	84.6576	Zea mays subsp. mays
PHW17	maize	114.602	77.0835	Zea mays subsp. mays
PHW43	maize	137.293	82.7083	Zea mays subsp. mays
PHW65	maize	124.765	78.234	Zea mays subsp. mays
PHWG5	maize	101.851	71.5228	Zea mays subsp. mays
PHZ51	maize	161.453	70.1805	Zea mays subsp. mays
POP-N-EAT	maize	120.003	62.3187	Zea mays subsp. mays
Q381	maize	132.244	78.5536	Zea mays subsp. mays
R109B	maize	132.606	80.4924	Zea mays subsp. mays
R168	maize	79.7041	66.729	Zea mays subsp. mays
R177	maize	95.7046	81.6855	Zea mays subsp. mays
R229	maize	163.211	84.2102	Zea mays subsp. mays
R4	maize	89.3128	74.9529	Zea mays subsp. mays
RS710	maize	94.8949	72.3111	Zea mays subsp. mays
S8324	maize	171.201	90.4102	Zea mays subsp. mays
S8326	maize	108.371	79.6722	Zea mays subsp. mays
SA24	maize	107.124	60.8486	Zea mays subsp. mays
SC213R	maize	108.339	65.962	Zea mays subsp. mays
SC357	maize	89.7071	69.6691	Zea mays subsp. mays
SC55	maize	126.108	76.0607	Zea mays subsp. mays
SD40	maize	146.071	83.8587	Zea mays subsp. mays
SD44	maize	121.569	78.1489	Zea mays subsp. mays
SeagullSeventeen	maize	100.733	76.3592	Zea mays subsp. mays
Sg1533	maize	127.546	78.7773	Zea mays subsp. mays
Sg18	maize	130.39	75.933	Zea mays subsp. mays
T232	maize	93.574	90.506	Zea mays subsp. mays
T234	maize	104.397	66.1751	Zea mays subsp. mays
T8	maize	101.276	78.1701	Zea mays subsp. mays
Tx303	maize	111.556	66.4733	Zea mays subsp. mays
Tx601	maize	92.3382	71.7569	Zea mays subsp. mays
Tzi10	maize	142.087	89.9308	Zea mays subsp. mays
Tzi11	maize	127.066	80.1088	Zea mays subsp. mays
Tzi16	maize	164.138	53.1784	Zea mays subsp. mays
Tzi18	maize	86.6071	88.2689	Zea mays subsp. mays
Tzi25	maize	116.073	77.7224	Zea mays subsp. mays
Tzi8	maize	139.935	86.7563	Zea mays subsp. mays
Tzi9	maize	108.914	65.7064	Zea mays subsp. mays
U267Y	maize	102.203	65.6425	Zea mays subsp. mays
Va102	maize	88.205	68.4335	Zea mays subsp. mays
Va14	maize	108.445	67.5811	Zea mays subsp. mays
Va17	maize	107.572	70.9794	Zea mays subsp. mays
Va22	maize	116.84	78.4896	Zea mays subsp. mays
Va26	maize	113.26	78.2338	Zea mays subsp. mays
Va35	maize	110.064	80.2366	Zea mays subsp. mays
Va59	maize	93.7976	85.6801	Zea mays subsp. mays
Va85	maize	107.21	91.6991	Zea mays subsp. mays
Va99	maize	136.302	69.829	Zea mays subsp. mays
VaW6	maize	114.858	70.7558	Zea mays subsp. mays
W117Ht	maize	143.855	85.9039	Zea mays subsp. mays
W153R	maize	146.401	82.2927	Zea mays subsp. mays
W182B	maize	121.697	92.5513	Zea mays subsp. mays
W22	maize	119.993	83.5604	Zea mays subsp. mays
W64A	maize	120.93	78.7454	Zea mays subsp. mays
WD	maize	114.283	87.0545	Zea mays subsp. mays
Wf9	maize	110.064	67.3255	Zea mays subsp. mays
WIL500	maize	101.84	66.6012	Zea mays subsp. mays
Yu796_NS	maize	101.5	66.9848	Zea mays subsp. mays
ZS01250	maize	89.1958	71.1393	Zea mays subsp. mays
ZS365	maize	129.112	82.8361	Zea mays subsp. mays

## Sheet: Genus Zea unsummarized
genotype	group	height	radius	subspecies
Ames 21864 VII.A. 4	zea	102.778	46.02	luxurians
Ames 21864 VII.A. 4	zea	90.506	52.156	luxurians
Ames 21865 VII.A. 5	zea	110.448	42.952	luxurians
Ames 21865 VII.A. 5	zea	88.205	58.292	luxurians
Ames 21877 G-36	zea	100.477	43.719	luxurians
PI 343233	zea	78.234	68.263	mays subsp. huehuetenangensis
PI 343233	zea	78.234	52.156	mays subsp. huehuetenangensis
PI 441934 G-120	zea	65.195	61.36	mays subsp. huehuetenangensis
PI 566673	zea	104.312	65.962	mays subsp. Mexicana
PI 566673	zea	88.205	45.253	mays subsp. Mexicana
Ames 2317	zea	66.729	42.185	diploperennis
PI 566676	zea	118.885	62.894	mays subsp. Mexicana
PI 566676	zea	96.642	52.923	mays subsp. Mexicana
PI 468975	zea	77.467	47.554	mays subsp. Mexicana
PI 468975	zea	85.137	33.748	mays subsp. Mexicana
PI 566693	zea	100.477	59.826	mays subsp. Mexicana
PI 566693	zea	115.817	71.331	mays subsp. Mexicana
PI 384060	zea	75.166	62.894	mays subsp. Mexicana
PI 566674	zea	85.137	61.36	mays subsp. Mexicana
PI 566679	zea	111.215	55.991	mays subsp. Mexicana
PI 566679	zea	102.011	64.428	mays subsp. Mexicana
PI 566679	zea	103.545	40.651	mays subsp. Mexicana
Ames 28132	zea	98.176	32.214	mays subsp. parviglumis
Ames 28137	zea	78.234	58.292	mays subsp. parviglumis
Ames 28151	zea	107.38	64.428	mays subsp. parviglumis
Ames 28067	zea	112.749	61.36	mays subsp. parviglumis
Ames 28067	zea	127.322	72.098	mays subsp. parviglumis
Ames 28145	zea	88.205	49.088	mays subsp. parviglumis
Ames 28145	zea	92.04	47.554	mays subsp. parviglumis
PI 331784	zea	113.516	23.777	mays subsp. parviglumis
Ames 28084	zea	94.341	46.787	mays subsp. parviglumis
Ames 28084	zea	148.798	49.855	mays subsp. parviglumis
PI 566692	zea	85.137	30.68	mays subsp. parviglumis
Ames 21869 VIII.B. 1	zea	53.69	50.622	perennis
Ames 21873 VIII.B. 8	zea	46.787	59.826	perennis
Ames 21874 VIII.B. 9	zea	59.826	52.156	perennis
Ames 21882 1050	zea	71.331	50.622	perennis
Ames 21882 1050	zea	85.137	59.059	perennis
Ames 21890 10932	zea	61.36	49.855	diploperennis
Pi 441929 777	zea	88.205	41.418	diploperennis
Pi 441929 777	zea	79.768	44.486	diploperennis
Ames 21862 VII.A. 1	zea	88.205	52.156	luxurians
Ames 21862 VII.A. 1	zea	82.069	50.622	luxurians
Ames 21863 VII.A. 2	zea	105.846	68.263	luxurians
Ames 21865 VII.A. 5	zea	99.71	53.69	luxurians
Ames 21866 VII.A. 6	zea	92.807	58.292	luxurians
Ames 21877 G-36	zea	87.438	46.787	luxurians
PI 441934 G-120	zea	90.506	58.292	mays subsp. huehuetenangensis
PI 566673	zea	85.904	52.156	mays subsp. Mexicana
PI 468975	zea	72.865	38.35	mays subsp. Mexicana
PI 566693	zea	101.244	48.321	mays subsp. Mexicana
PI 384060	zea	66.729	59.059	mays subsp. Mexicana
PI 566674	zea	82.836	52.156	mays subsp. Mexicana
Ames 28132	zea	89.739	45.253	mays subsp. parviglumis
Ames 28137	zea	123.487	41.418	mays subsp. parviglumis
Ames 28151	zea	82.069	49.088	mays subsp. parviglumis
Ames 28091	zea	87.438	33.748	mays subsp. parviglumis
PI 566692	zea	79.001	61.36	mays subsp. parviglumis
Ames 21884 2264A	zea	79.768	64.428	diploperennis
Ames 21875 VIII.B. 11	zea	37.583	49.088	perennis
Ames 21882 1050	zea	68.263	55.224	perennis
Ames 21890 10932	zea	70.564	61.36	diploperennis
Pi 441929 777	zea	89.739	49.855	diploperennis
									W22
									W22
									W22
