# Supplementary material for: Modeling the Morphometric Evolution of the Maize Shoot Apical Meristem
Source: Front Plant Sci. 2016 Nov 4;7:1651. doi: 10.3389/fpls.2016.01651 (PMC5095129; doi:10.3389/fpls.2016.01651)
Supplement: Supplementary file 3 [file Data_Sheet_3.XLSX]

## Sheet: BLUP+coeff.
genotype	height	radius	height/radius	area	volume	para_coeff	Surface_Area	Arc_Length
MR0001	111.981	82.9311	1.36958	12629.5	1279764	0.0172235	46186.2	292.019
MR0003	116.052	83.5756	1.40199	13063	1324893	0.0168445	47424	298.69
MR0004	113.228	83.3934	1.36319	12781.7	1294236	0.0166258	46683.9	294.696
MR0005	108.241	82.7069	1.30371	12274.4	1240149	0.0164917	45244.8	286.912
MR0006	109.708	83.2113	1.30129	12505.8	1270832	0.0161536	45990.9	289.96
MR0007	112.091	83.5756	1.32594	12747.3	1295418	0.0160927	46677.2	293.762
MR0008	111.798	83.3654	1.33455	12670.8	1284033	0.0163263	46411.8	292.869
MR0009	118.215	83.0852	1.47569	13203.1	1341453	0.0182159	47643.9	300.393
MR0010	114.049	82.8765	1.43958	12702	1279391	0.0181403	46335.6	294.514
MR0011	114.695	83.7297	1.37169	12984.5	1321256	0.0165342	47308	297.361
MR0013	114.86	83.4291	1.3963	12918.1	1308229	0.0169459	47028.4	296.812
MR0014	115.671	83.1237	1.44914	12875.9	1297272	0.0178716	46827.3	297.134
MR0015	111.321	83.8418	1.29771	12740	1299413	0.015684	46791.8	293.624
MR0016	112.201	82.861	1.38215	12569.9	1265258	0.0172584	45985.1	292.129
MR0018	118.252	84.7945	1.36202	13607.7	1411791	0.0157317	49227.8	304.334
MR0020	114.438	84.122	1.33987	13066.7	1337460	0.0159429	47665.9	298.034
MR0022	111.981	83.5476	1.32649	12751.1	1298745	0.0161864	46692.2	293.551
MR0024	117.445	84.3742	1.37511	13401.2	1377363	0.0160817	48550.4	302.316
MR0025	114.805	83.9679	1.35545	13054.9	1332109	0.016165	47564.3	298.084
MR0027	115.063	84.1708	1.3422	13163.1	1352509	0.0159219	47923.4	298.92
MR0028	113.705	83.7998	1.34557	12921.6	1315659	0.0161763	47180.8	296.311
MR0029	116.401	83.8654	1.38932	13175.7	1343875	0.0165107	47809.8	299.767
MR0030	116.198	83.1272	1.44028	12952.3	1305443	0.0176278	47003.3	297.86
MR0031	110.4	82.9638	1.33253	12509.4	1267514	0.0167221	45910	290.25
MR0033	114.475	84.136	1.33581	13102.8	1345153	0.0158853	47758.7	298.065
MR0034	118.435	83.8698	1.42805	13321	1353886	0.0168826	48147.1	302.383
MR0035	115.832	83.6456	1.39523	13047.5	1322921	0.0167318	47405.4	298.55
MR0036	115.172	83.8418	1.36973	13049.8	1328181	0.0163645	47494	298.212
MR0038	118.839	83.6456	1.45377	13326.7	1356100	0.0174283	48101.7	302.38
MR0040	114.548	83.8978	1.35285	13019.1	1326855	0.016149	47444.1	297.58
MR0041	113.228	83.4775	1.35743	12799.7	1297064	0.0164987	46759.1	294.918
MR0044	112.427	83.4	1.34459	12739.6	1292767	0.0164466	46600.8	293.786
MR0045	114.181	83.7297	1.35663	12946.6	1316391	0.0162912	47203.4	296.706
MR0046	114.82	84.0399	1.34632	13101.9	1342174	0.0160267	47717.5	298.29
MR0047	111.651	83.7857	1.30785	12753.7	1299852	0.0158274	46794.1	293.825
MR0048	115.905	83.5055	1.40281	13031.6	1319838	0.0168744	47342.9	298.549
MR0050	109.524	83.6596	1.27282	12567.7	1281618	0.0155555	46317.8	290.952
MR0052	114.768	83.3374	1.39501	12896.1	1304221	0.0169647	46936.5	296.507
MR0053	116.088	84.4443	1.34336	13329	1375116	0.0157392	48423.2	300.855
MR0054	117.982	84.0835	1.40128	13385.5	1372177	0.0164601	48400.9	302.249
MR0055	118.545	84.5423	1.38235	13552.7	1397811	0.0160358	48980.8	304.09
MR0056	118.692	83.5616	1.45888	13243.9	1338839	0.0174542	47849	302.004
MR0059	120.232	84.0379	1.44895	13520.3	1377465	0.0169605	48697.7	305.112
MR0061	112.568	82.5948	1.41086	12538.2	1258798	0.0178354	45829.4	292.028
MR0063	108.21	82.702	1.29476	12338.6	1252921	0.0165316	45438.4	287.035
MR0065	110.001	83.2533	1.30071	12535.5	1272881	0.0160296	46069.9	290.483
MR0066	112.898	83.4915	1.3423	12808.9	1300996	0.0162654	46814.3	294.77
MR0067	110.481	82.702	1.36095	12460.4	1260644	0.0174103	45711.4	289.664
MR0068	107.948	82.9311	1.28143	12303.7	1246387	0.0160694	45401.5	287.151
MR0069	109.524	82.7209	1.33059	12367	1247881	0.016778	45467.3	288.533
MR0070	117.555	84.6544	1.35891	13525	1403773	0.0158195	48986.6	303.13
MR0073	112.751	84.094	1.30315	12949.6	1327938	0.01554	47402.3	296.094
MR0075	NA	NA	NA	NA	NA	NA	NA	NA
MR0076	118.834	83.6909	1.45428	13301.9	1349605	0.01725	48046.3	302.431
MR0077	111.778	83.6036	1.31559	12742.3	1297211	0.0160122	46696.5	293.579
MR0078	111.871	83.6176	1.31936	12737.3	1294955	0.016	46670.2	293.601
MR0079B	113.481	83.4582	1.36318	12829	1301488	0.0165859	46830.4	295.196
MR0081	113.742	83.8278	1.34331	12935.8	1317908	0.0161236	47222.7	296.405
MR0082	120.672	85.0467	1.3894	13913	1454565	0.0158768	50083.7	307.995
MR0083	112.995	83.2982	1.36625	12752.3	1291681	0.0167621	46590.4	294.204
MR0085	111.101	82.7489	1.36822	12469.4	1255811	0.0172439	45713.6	290.495
MR0086	111.321	83.8278	1.29738	12748.9	1301713	0.0156952	46800.4	293.494
MR0088	118.179	85.0327	1.34718	13678.4	1427602	0.0154978	49511.7	304.833
MR0089	113.301	83.5896	1.34987	12836.7	1302803	0.0163248	46900.6	295.38
MR0090	121.406	84.066	1.47383	13616.2	1387903	0.0172531	48950.7	306.708
MR0091	112.825	84.6825	1.27732	13087	1354408	0.0150677	47988.9	297.585
MR0092	111.395	82.889	1.36707	12517.5	1262145	0.0171619	45884.9	291.245
MR0093	112.128	84.2621	1.28861	12910.4	1325177	0.0153725	47380.2	295.691
MR0094	114.328	83.6877	1.36113	12951.9	1316377	0.016353	47205.4	296.838
MR0102	110.331	83.4215	1.30601	12565	1275868	0.0160678	46210.3	291.327
MR0103	114.455	83.5164	1.37934	12915.5	1310232	0.0166961	47055	296.524
MR0104C	116.158	84.1272	1.3648	13244.2	1359398	0.0161307	48088.4	300.116
MR0105	114.536	83.6036	1.37352	12947.4	1315265	0.0165664	47164.6	296.838
MR0106	111.064	82.819	1.35978	12485.6	1258210	0.0170454	45772.4	290.608
MR0107	114.374	83.1383	1.41545	12798	1291759	0.0174744	46643.4	295.52
MR0108	113.338	83.6596	1.34306	12873.8	1309529	0.0161949	47011.3	295.529
MR0109	110.074	82.777	1.34399	12426.5	1256129	0.0170472	45641.1	289.296
MR0110A	117.885	85.0187	1.34115	13682	1433860	0.0154706	49532.9	304.45
MR0112	110.441	83.7857	1.28048	12678.1	1294965	0.0155272	46620.9	292.353
MR0115	115.062	83.7857	1.37253	13022.4	1324112	0.0164422	47409.8	297.961
MR0118B	111.211	83.5896	1.30898	12677.4	1288912	0.0159247	46522.8	292.744
MR0119	113.925	83.9399	1.33804	12983	1324853	0.0159804	47378.7	296.918
MR0120	113.705	83.1552	1.39048	12750.7	1285742	0.0170799	46516.3	294.709
MR0121	118.591	84.8252	1.36049	13728.5	1442168	0.01576	49581.1	304.816
MR0122	117.189	83.8278	1.40783	13207.7	1342204	0.0167218	47871.2	300.799
MR0123	119.499	83.7437	1.4489	13486.2	1383804	0.0172946	48547.7	303.482
MR0124	137.577	85.2289	1.63916	15656.3	1664212	0.0177675	54442.2	330.533
MR0125	115.868	83.7577	1.38535	13103.7	1333755	0.0165582	47592.1	298.875
MR0126	111.908	83.7577	1.31417	12773.3	1302032	0.0159146	46826	294.025
MR0130	109.634	82.6368	1.34103	12358.5	1246558	0.0170209	45417.4	288.401
MR0131	113.962	83.3654	1.3805	12825.9	1297035	0.0168243	46776.2	295.543
MR0132	114.328	84.2481	1.32782	13143.7	1357100	0.0158187	47929.6	298.171
MR0133	115.795	83.6877	1.39148	13056.4	1324749	0.0166645	47442.9	298.603
MR0135	111.981	84.122	1.28812	12890	1322571	0.0153913	47280.1	295.252
MR0137	113.778	83.7437	1.34744	12920.1	1314388	0.0161864	47161.6	296.363
MR0138	113.925	83.9259	1.33949	12976.3	1323557	0.0160066	47359	296.902
MR0140	114.732	83.7157	1.36899	12984.9	1319649	0.0164348	47287.6	297.339
MR0141	115.245	84.0379	1.35651	13116.5	1339820	0.0160973	47730.5	298.765
MR0142	114.695	83.7577	1.36506	13010.9	1326018	0.0164033	47377.6	297.396
MR0143	107.948	82.889	1.28854	12304.5	1248218	0.0163158	45409.8	287.049
MR0144	114.622	82.9591	1.42372	12775.8	1284998	0.0176052	46516.2	295.459
MR0145	110.478	82.4267	1.38362	12362.5	1243883	0.0178598	45363.1	288.939
MR0148	122.506	85.6212	1.3805	14336.9	1531432	0.0155251	51377.4	311.628
MR0151	118.105	83.2814	1.47144	13104.7	1318192	0.0178167	47418.3	300.686
MR0152	114.438	83.9819	1.34506	13035.1	1330672	0.0160219	47518.4	297.654
MR0153	117.262	84.066	1.3907	13299.3	1359249	0.0163983	48177.3	301.349
MR0155	114.108	84.08	1.33371	13080.9	1346536	0.0159718	47706.5	297.478
MR0158	110.918	84.052	1.27379	12797.9	1315108	0.015345	47032.6	293.625
MR0159	113.412	83.7297	1.34593	12880.3	1310798	0.0162534	47060.6	295.786
MR0165	113.155	82.9871	1.38307	12708.9	1282964	0.017086	46382.2	293.779
MR0167	116.932	84.2481	1.36866	13356.3	1373892	0.0160695	48403.8	301.426
MR0168	114.82	83.56	1.3833	12955.2	1314793	0.016697	47165.5	297.078
MR0169	114.941	83.2982	1.41141	12883.4	1302128	0.0172393	46900.2	296.604
MR0170	116.401	83.8654	1.38932	13175.7	1343875	0.0165107	47809.8	299.767
MR0171	113.742	83.2533	1.38063	12800.5	1294679	0.0168968	46679.7	295.006
MR0172	113.725	83.3419	1.37903	12813.7	1297562	0.0168539	46750.1	295.201
MR0174	117.739	83.8218	1.41931	13267.1	1351039	0.0168117	48009.9	301.332
MR0177	113.36	83.1237	1.3921	12729.5	1286303	0.0172306	46475.4	294.222
MR0178	116.401	83.6909	1.4045	13116	1332802	0.0167864	47597.6	299.35
MR0179	114.365	84.15	1.33449	13076.9	1339789	0.0158518	47694.9	297.972
MR0180	113.852	83.3234	1.38023	12806.8	1294157	0.0168307	46712.6	295.307
MR0182	110.588	82.6228	1.36347	12433.3	1254119	0.0173488	45597.1	289.54
MR0183	116.279	83.909	1.38343	13180.7	1345778	0.0164276	47840.2	299.723
MR0184	111.86	83.8072	1.30445	12796.6	1306516	0.0157902	46916.5	294.239
MR0185	115.549	83.7345	1.38337	13065	1329480	0.0165553	47494.1	298.4
MR0188	112.678	84.1921	1.30153	12941.9	1326755	0.0155163	47407.3	296.097
MR0189	119.682	83.7717	1.46106	13381.6	1356028	0.0172904	48261.2	303.799
MR0191	115.135	83.5616	1.38829	12969.4	1313978	0.0167339	47188.1	297.472
MR0192	116.272	84.4443	1.34706	13382.3	1388213	0.0158479	48572.8	301.037
MR0193	112.495	83.8418	1.32193	12836	1309457	0.0159608	47012.6	294.974
MR0194	111.541	83.3514	1.32901	12660.4	1284497	0.016288	46389.2	292.528
MR0203	112.348	83.7857	1.31289	12862	1316315	0.0158418	47056.5	294.645
MR0207	122.286	84.2341	1.46976	13767.2	1408570	0.0170037	49367.1	308.151
MR0209	119.975	84.4443	1.41626	13633.9	1401917	0.0164171	49140.3	305.721
MR0210	111.541	83.4775	1.32183	12680.2	1287362	0.0161215	46480.9	292.842
MR0212	111.981	83.1132	1.3519	12690.9	1290428	0.0168343	46402.9	292.474
MR0213	115.978	83.7717	1.3886	13096.7	1330700	0.0165742	47573.4	299.046
MR0215	117.152	83.3094	1.44619	13101.4	1327348	0.0176367	47438.6	299.457
MR0216	112.458	83.8838	1.31395	12850.8	1311275	0.0157848	47050.1	295.005
MR0217	113.603	83.7781	1.34095	12926.5	1317914	0.0161371	47192	296.166
MR0218	109.231	82.9311	1.30595	12412.1	1257279	0.0163337	45658.5	288.703
MR0219	114.658	84.164	1.33631	13153	1355474	0.0159086	47905.9	298.361
MR0220	112.995	83.7345	1.33178	12867.3	1311370	0.0160811	47037.5	295.338
MR0221	112.201	82.791	1.38922	12550.8	1262457	0.0174265	45918	291.971
MR0222	112.752	82.9347	1.39749	12642.2	1276361	0.0175374	46208.6	293.015
MR0223	111.284	83.4355	1.32332	12646.4	1284034	0.0162333	46398	292.456
MR0224	111.798	82.9171	1.36873	12561.6	1266498	0.0170775	45988.4	291.756
MR0225	112.995	83.3709	1.35981	12771.5	1294772	0.0166276	46662.6	294.388
MR0226	110.074	83.1272	1.31792	12482.5	1263258	0.0163642	45890.8	290.231
MR0227	115.184	83.9963	1.35611	13119	1342532	0.0161351	47735.7	298.613
MR0230	111.871	83.1973	1.34849	12631.8	1276991	0.0165996	46253.6	292.536
MR0231	113.338	83.9959	1.33711	12949.2	1328182	0.0161955	47386.9	296.446
MR0232	114.732	84.0239	1.35146	13149.9	1358868	0.0163042	47876	298.102
MR0233	116.602	82.6368	1.49537	12831.6	1283622	0.0187467	46562.7	297.386
MR0234B	113.238	83.6472	1.34299	12862.6	1308849	0.0162434	46987.1	295.392
MR0236	117.982	84.0399	1.40486	13369	1368859	0.0165201	48342.7	302.146
MR0237	113.485	84.0379	1.32648	12982.3	1329978	0.0158834	47438.2	296.626
MR0238	117.555	84.094	1.39562	13321.2	1360721	0.0164308	48237.5	301.78
MR0239	114.333	84.0399	1.33731	13060.8	1338069	0.0159508	47623.9	297.716
MR0240	112.387	84.1708	1.29438	12929	1328288	0.0155327	47404	295.86
MR0242	118.105	83.8418	1.4246	13283.5	1349451	0.0168773	48046	301.895
MR0246	118.069	84.2061	1.39618	13406.5	1373217	0.016361	48488.8	302.69
MR0250	114.108	83.5476	1.3673	12894.6	1307770	0.0165194	47009.5	296.181
MR0251	108.571	82.3846	1.33675	12228.3	1231912	0.0171909	45022.4	286.473
MR0252	111.064	83.2533	1.3263	12646.4	1288737	0.0164823	46355.3	291.695
MR0254	121.296	84.3042	1.45233	13695.8	1404096	0.0168736	49236.5	307.088
MR0256	116.523	83.9963	1.38118	13230.6	1353555	0.0163489	47996	300.235
MR0257	114.941	83.6472	1.37829	12991	1320304	0.0165767	47284.5	297.441
MR0258	113.191	83.9119	1.32697	12912.5	1317229	0.0159005	47204.8	295.967
MR0259	110.724	82.9347	1.34376	12522.6	1268017	0.016889	45929.7	290.554
MR0261A	118.289	84.122	1.40931	13424.6	1378852	0.0166517	48523.5	302.773
MR0263	118.325	83.9259	1.42026	13360.2	1364131	0.016807	48275.9	302.362
MR0264	114.988	83.7297	1.37237	13013.3	1323129	0.0164572	47361.6	297.693
MR0265	114.292	84.094	1.33372	13071.4	1339590	0.0158564	47660.2	297.751
MR0267	117.115	83.6456	1.42097	13146.2	1331915	0.0169988	47642.3	300.173
MR0268	111.373	83.4	1.32094	12666.1	1286707	0.0162052	46434.9	292.556
MR0269	112.458	82.6088	1.41216	12528.7	1258516	0.017933	45809.8	291.854
MR0271	115.832	83.9399	1.37144	13159.7	1344682	0.0163044	47801.6	299.269
MR0272	111.798	83.4355	1.32993	12685.8	1286451	0.0162262	46474.7	293.053
MR0274	114.09	83.6909	1.35722	12939.4	1316839	0.016346	47182.6	296.519
MR0275	113.925	83.1973	1.39376	12773	1288278	0.0171069	46590.8	295.131
MR0276	119.719	85.0607	1.37037	13835.2	1446269	0.0156782	49894.6	306.801
MR0277	111.761	82.7209	1.38705	12546.7	1267518	0.0176957	45915.2	291.24
MR0279A	110.808	83.5896	1.29903	12662.2	1289621	0.0158262	46495.5	292.262
MR0280	112.508	83.6036	1.33092	12796.6	1301990	0.0161589	46817.8	294.42
MR0281	115.465	84.3602	1.33632	13287.5	1375260	0.0157692	48309	299.854
MR0283	110.991	83.2533	1.3274	12581.2	1274126	0.0163594	46163.6	291.62
MR0286	113.118	83.4495	1.35562	12787.6	1295481	0.0164779	46718	294.715
MR0287	111.211	82.7893	1.37206	12519	1265635	0.0174276	45874	290.767
MR0288	108.534	83.6036	1.2548	12477.5	1271605	0.0153687	46082.2	289.654
MR0292	114.181	83.9679	1.34096	13012.1	1328365	0.015991	47458.5	297.299
MR0293	115.245	83.9119	1.36023	13124.5	1343524	0.0162212	47717	298.486
MR0294	115.245	83.0292	1.43558	12821.8	1288705	0.0177076	46644.8	296.38
MR0301	114.09	83.8654	1.3444	12989.8	1326188	0.0161132	47377.2	296.97
MR0302	115.795	83.8278	1.37688	13121.3	1336956	0.016394	47671.2	299.061
MR0303	110.661	82.889	1.34939	12471.6	1258825	0.0169464	45776	290.321
MR0305	116.036	83.7781	1.38945	13117.3	1335613	0.0165772	47635.2	299.105
MR0306	110.991	83.1833	1.32871	12576.4	1273294	0.0163863	46125.7	291.457
MR0310	115.318	83.8978	1.36653	13105.2	1339005	0.0163187	47658.8	298.512
MR0311	111.505	82.833	1.3685	12519.8	1261312	0.0171359	45858.4	291.187
MR0313	112.091	83.0992	1.35963	12625.3	1274621	0.0167869	46212.8	292.675
MR0314	116.492	84.2061	1.36757	13273.7	1360114	0.0160949	48175.1	300.73
MR0315	114.365	83.0712	1.41228	12775.1	1286194	0.0174091	46546.9	295.346
MR0318	113.888	83.4215	1.37318	12842.2	1300331	0.0166906	46835.6	295.578
MR0319	115.722	84.9066	1.31476	13412.7	1395609	0.0152997	48838.8	301.538
MR0325	116.675	83.8698	1.39691	13186.3	1343311	0.0166386	47833.8	300.147
MR0326	114.455	83.3855	1.39145	12876.6	1303710	0.0169394	46914.2	296.205
MR0330	106.334	82.819	1.24989	12193.5	1238583	0.0158117	45127.3	285.002
MR0337	111.945	83.2113	1.35901	12633.1	1278890	0.0168932	46292.8	292.757
MR0341	108.498	83.7017	1.24719	12503.2	1276546	0.015229	46198.2	289.965
MR0342	112.495	83.7857	1.32147	12824.8	1306238	0.0159214	46950.8	294.834
MR0345	117.372	84.122	1.39032	13313.5	1360540	0.0163609	48237.3	301.673
MR0347	117.005	84.4863	1.36011	13395.9	1379715	0.0158788	48592.6	302.087
MR0348	113.806	83.6036	1.35818	12893.1	1310486	0.0164197	47038.3	295.955
MR0351	115.722	84.066	1.36297	13177	1348628	0.0161593	47892.6	299.422
MR0353	118.105	84.3602	1.38681	13453.3	1381674	0.0161793	48663.7	303.103
MR0356	113.522	83.4495	1.36233	12832.3	1301388	0.0165578	46827.9	295.199
MR0357	112.898	83.6456	1.33772	12847.2	1309582	0.0162261	46954.6	294.911
MR0358	109.598	82.9591	1.30668	12477.1	1266963	0.0163211	45837.7	289.255
MR0361	111.292	83.5164	1.31104	12686.5	1290627	0.0160246	46532.5	292.784
MR0362	111.688	83.6316	1.31549	12734.9	1296709	0.0159861	46679.9	293.414
MR0364	114.292	83.2954	1.39163	12837	1297061	0.0169928	46776.4	295.779
MR0367	117.299	84.122	1.39036	13319.9	1364114	0.0164122	48258	301.527
MR0368	108.828	82.6789	1.32202	12308.2	1243039	0.0167992	45319.4	287.542
MR0369	110.562	83.1674	1.31958	12561.3	1274392	0.0163773	46104.1	290.988
MR0372	112.495	83.8978	1.30373	13033	1357183	0.0158998	47596.1	295.097
MR0373	112.751	83.6176	1.33308	12826.7	1305523	0.0161213	46889	294.718
MR0375A	112.971	82.9731	1.38964	12651.8	1274002	0.017236	46217.4	293.355
MR0375B	110.661	83.7998	1.28512	12696.3	1296938	0.0155824	46669.6	292.638
MR0376	115.905	83.8838	1.37584	13141.8	1339806	0.0163509	47741.4	299.33
MR0377	118.619	83.5195	1.46657	13204.5	1332515	0.0176262	47751	301.923
MR0378	111.778	83.5164	1.32155	12721.8	1293643	0.0161279	46610.6	293.339
MR0380	111.13	83.2837	1.32407	12623.5	1281159	0.0163282	46290.4	291.959
MR0382	118.765	83.9959	1.42485	13389	1364165	0.0167668	48359	303.081
MR0384A	117.079	83.9819	1.40024	13248.5	1352985	0.0166547	48039.4	300.954
MR0384B	121.699	84.5563	1.43329	13848.6	1430041	0.0164552	49701.5	308.162
MR0387	111.651	83.6456	1.31047	12750.6	1299907	0.0158977	46726.6	293.431
MR0388	114.768	83.1833	1.4094	12842.9	1295042	0.0172584	46749.7	296.125
MR0389	112.421	83.6596	1.32495	12809.5	1304889	0.0160282	46865.2	294.394
MR0390	112.788	82.889	1.39519	12622.3	1271314	0.0174525	46127.6	292.934
MR0391	111.535	83.5745	1.31238	12717.5	1294446	0.0159999	46628	293.222
MR0392	108.754	83.5055	1.26461	12473.6	1269471	0.0155217	46027.2	289.638
MR0395	109.964	83.3794	1.29854	12534.7	1272725	0.0159816	46114.1	290.73
MR0401	113.238	83.8218	1.33073	12909.6	1317451	0.0160179	47174.4	295.855
MR0403	107.287	83.2113	1.25179	12311.2	1251627	0.0155894	45544.2	287.157
MR0404	112.055	83.0712	1.36395	12614	1273615	0.0169157	46170.8	292.464
MR0407	114.328	83.2253	1.39673	12853.4	1301887	0.0171839	46808.6	295.66
MR0409	111.468	83.7017	1.30574	12758.4	1304131	0.015883	46782.2	293.333
MR0410	109.378	83.2113	1.29439	12460.4	1263519	0.0160118	45868.3	289.573
MR0411	108.424	82.875	1.29594	12321.4	1246403	0.016266	45419.4	287.597
MR0412	115.347	83.6909	1.38294	13035.5	1325521	0.0165855	47406.6	298.045
MR0414	111.292	82.7311	1.38109	12510.4	1264235	0.0176317	45836.7	290.722
MR0416	104.427	82.3006	1.23556	11984.5	1216166	0.0160033	44462.5	281.429
MR0420	111.871	83.0432	1.36114	12596.5	1271750	0.0168945	46117.8	292.159
MR0421	113.846	83.2546	1.39033	12797.3	1294298	0.0170628	46680.4	295.138
MR0422	112.458	83.3234	1.35145	12705.4	1285646	0.0165308	46474.3	293.576
MR0424	119.719	83.9259	1.44774	13447.9	1368327	0.0170392	48475.9	304.144
MR0426	111.431	82.5668	1.38978	12448.1	1250724	0.0176435	45597.7	290.455
MR0429	110.698	82.9731	1.33813	12515.9	1265998	0.0167008	45910.9	290.545
MR0430	112.385	83.7998	1.3207	12822	1307528	0.0159536	46956.1	294.703
MR0431	110.221	82.7489	1.34303	12439.9	1256759	0.0169504	45655.3	289.409
MR0434	110.221	83.3094	1.3076	12548.4	1274137	0.0161411	46120.2	290.831
MR0435	110.514	83.4775	1.30138	12602.5	1280579	0.0159157	46304.1	291.614
MR0437	118.435	82.7209	1.54962	12915.8	1287185	0.0195103	46805.9	300.12
MR0438	116.345	83.8278	1.39138	13144.1	1336809	0.016563	47707.8	299.628
MR0439	111.049	82.862	1.35971	12525.8	1267165	0.0171728	45912.8	290.753
MR0442	110.221	82.875	1.33766	12453.3	1258721	0.0168143	45729.8	289.715
MR0443	110.991	83.4074	1.31585	12617.9	1279959	0.0161061	46307.3	292.008
MR0445	110.734	83.3094	1.31945	12581.9	1276650	0.016279	46197.3	291.454
MR0446	112.914	83.8363	1.3234	12887.6	1315747	0.0159439	47132.2	295.518
MR0447	109.928	82.6649	1.34521	12391	1250441	0.0170645	45507.3	288.83
MR0448	112.055	83.1552	1.35505	12636.4	1276718	0.0167002	46248.7	292.659
MR0449	112.311	83.7297	1.31994	12813.1	1306358	0.0159519	46901.8	294.419
MR0450	113.485	84.3322	1.30239	13090.9	1350865	0.0154337	47832.2	297.441
MR0452	112.201	82.805	1.38975	12550.8	1262566	0.0174444	45927.3	292.04
MR0457	115.758	83.5476	1.40134	13012.6	1317277	0.0168678	47284.6	298.226
MR0460	108.616	83.0365	1.28073	12414.8	1261695	0.0160453	45732.1	288.451
MR0464	NA	NA	NA	NA	NA	NA	NA	NA
MR0465	113.742	83.8278	1.34238	12945.7	1320246	0.0161197	47249.2	296.397
MR0466	110.734	83.4074	1.31011	12607.4	1280358	0.0160607	46288.6	291.693
MR0467	108.644	82.6509	1.33027	12294.6	1244215	0.0171961	45312.3	287.315
MR0470	111.284	82.5948	1.38367	12445.7	1251045	0.0175382	45601.8	290.346
MR0472	111.651	83.3934	1.32925	12667.8	1284405	0.0162465	46417.2	292.771
MR0474	112.873	83.7781	1.3264	12869.2	1312604	0.016005	47062.6	295.314
MR0475	115.347	84.0981	1.35209	13164.9	1350343	0.0160422	47890.7	299.068
MR0476	109.011	83.0712	1.29621	12401	1255824	0.0161298	45674.2	288.768
MR0477	112.752	83.2255	1.36723	12717.2	1287423	0.0168442	46481.9	293.727
MR0479	111.535	83.4728	1.31933	12694.1	1290429	0.0161363	46529.4	292.941
MR0480	112.458	83.7717	1.31982	12826.3	1306796	0.0158972	46961.8	294.863
MR0483	111.615	83.3234	1.32829	12668.9	1285061	0.0162432	46416.3	292.745
MR0485	112.265	83.2982	1.34931	12703.2	1287763	0.0165831	46476.8	293.329
MR0486	NA	NA	NA	NA	NA	NA	NA	NA
MR0489	111.284	83.0011	1.35006	12544.2	1266136	0.0167695	45975.9	291.338
MR0491	114.438	84.052	1.34139	13059.5	1336044	0.0159709	47610.6	297.81
MR0492	115.868	82.9171	1.45913	12832.8	1287006	0.0180748	46633.8	296.921
MR0495	106.921	82.861	1.26303	12222.9	1239347	0.015921	45195.8	285.772
MR0501	107.874	82.6368	1.29744	12290.5	1247722	0.01665	45298.1	286.286
MR0503	117.739	84.0239	1.40009	13349.6	1366378	0.0165213	48290.3	301.864
MR0504	NA	NA	NA	NA	NA	NA	NA	NA
MR0506	114.512	82.861	1.44077	12731.1	1280236	0.0181026	46387.4	295.079
MR0507	113.117	83.5164	1.35045	12818.6	1301937	0.016412	46829.9	294.907
MR0509	114.622	83.7437	1.36574	12980.2	1319508	0.0163902	47288.9	297.282
MR0510	112.605	83.3934	1.3494	12734.2	1289603	0.0164571	46568.9	293.927
MR0512	110.698	82.7209	1.35953	12448.6	1255196	0.01718	45659.2	289.914
MR0514	116.125	83.9539	1.37987	13174.7	1345660	0.0164209	47843.7	299.653
MR0515	115.795	84.15	1.35864	13205.1	1353097	0.0160594	47992.9	299.721
MR0516A	107.838	83.3514	1.25492	12373.7	1258243	0.0155155	45738.3	288.176
MR0520	110.481	83.4291	1.29903	12609.9	1282571	0.0159622	46324.6	291.628
MR0523	113.118	83.6316	1.34484	12833.9	1304023	0.016275	46903.9	295.16
MR0524	112.201	83.4915	1.33447	12729	1291283	0.0162356	46597.9	293.688
MR0525	118.347	84.2144	1.39749	13467.3	1385748	0.0163443	48653.7	303.014
MR0527	107.031	82.6088	1.28303	12175.9	1231342	0.0163389	44985.6	285.22
MR0528	117.592	83.8698	1.41225	13254	1347815	0.0167349	47985.3	301.296
MR0529	116.125	83.7297	1.39471	13094.6	1329290	0.0166652	47552.9	299.14
MR0532	112.091	83.7297	1.3168	12780.7	1301124	0.0159058	46821	294.175
MR0533	115.648	84.08	1.36087	13165.2	1346108	0.0161139	47864.6	299.368
MR0534	110.001	83.0011	1.31741	12483.2	1264476	0.0164033	45849.6	289.814
MR0536	113.522	83.9119	1.33	12959.4	1324096	0.0159146	47320.2	296.379
MR0539	112.385	82.819	1.38315	12603.1	1270315	0.017279	46063.5	292.321
MR0540	112.971	82.791	1.40541	12603.8	1266521	0.01759	46041.1	292.925
MR0542	109.589	83.0801	1.30223	12482.5	1267206	0.0162572	45895.3	289.643
MR0543	111.211	84.15	1.27628	12819.2	1315421	0.0153078	47110.8	294.218
MR0545	116.822	84.3182	1.36718	13329.5	1368112	0.0160316	48354.1	301.406
MR0546	112.935	83.4355	1.35356	12768	1293292	0.016474	46668	294.467
MR0548	117.005	84.4162	1.36407	13376.2	1375797	0.0159482	48507.5	301.867
MR0549	114.211	83.3419	1.39016	12847	1300252	0.0169698	46828.5	295.799
MR0550	116.638	83.6877	1.41042	13118	1330493	0.0168916	47596.3	299.69
MR0551	113.412	83.6316	1.35483	12844	1304200	0.0164272	46942.3	295.615
MR0552	108.048	83.1964	1.25688	12403.9	1262744	0.015666	45783.3	288.344
MR0554	113.925	84.122	1.32566	13053.6	1339700	0.0157822	47636.5	297.369
MR0556	111.615	83.0011	1.34469	12620.2	1277507	0.0166182	46192.8	292.017
MR0557	109.818	83.1412	1.30931	12471.2	1262590	0.0162257	45866.3	289.95
MR0558	114.072	84.08	1.33445	13024.6	1331723	0.0158921	47545.6	297.493
MR0559	110.156	83.5164	1.28652	12604.3	1283589	0.0157835	46354.8	291.524
MR0560	114.536	83.5455	1.37852	12930	1312231	0.016663	47100.6	296.694
MR0562	108.644	82.7209	1.31066	12308.5	1243396	0.0165502	45331.8	287.459
MR0565	110.258	83.5336	1.29992	12586	1280801	0.0159836	46318.5	291.545
MR0566	107.361	82.0204	1.3344	12103.1	1220452	0.0176038	44624.8	284.09
MR0567	111.049	83.56	1.30298	12678.5	1290764	0.0159181	46535.5	292.633
MR0570	NA	NA	NA	NA	NA	NA	NA	NA
MR0571	108.571	82.5948	1.3234	12265.7	1237518	0.0168788	45192.4	287.078
MR0572	112.788	84.1921	1.30298	12953.5	1328117	0.0155246	47428.3	296.188
MR0573	111.651	83.1272	1.34647	12608.2	1274484	0.0166094	46182.3	292.181
MR0575	114.878	83.8558	1.36211	13042.7	1329691	0.016289	47486.3	297.863
MR0576	114.512	83.6877	1.36227	13003.4	1326770	0.0164091	47340.8	297.018
MR0577	113.448	83.8838	1.33012	12955.4	1324654	0.0159491	47303.3	296.202
MR0578	114.768	83.9819	1.35157	13060.4	1332917	0.0160868	47574.8	298.039
MR0579	115.062	83.6596	1.37931	12991.4	1318212	0.0165656	47277.8	297.616
MR0580	109.194	82.6368	1.33225	12320.5	1242596	0.0169108	45325.6	287.872
MR0581	121.076	83.9819	1.47175	13625.3	1396987	0.0173921	48960	306.026
MR0582	113.36	83.4728	1.35929	12824.4	1301428	0.0165347	46825.3	295.086
MR0583	114.82	83.56	1.3833	12955.2	1314793	0.016697	47165.5	297.078
MR0585	117.262	85.383	1.32498	13756.2	1468170	0.0154128	49993.1	304.671
MR0586	112.103	83.1383	1.35971	12653.4	1280868	0.0168513	46302.2	292.724
MR0588	116.749	83.7998	1.40167	13163.9	1337385	0.0166841	47743.6	300.078
MR0590	111.395	83.0852	1.34578	12584.3	1272844	0.016687	46108.6	291.674
MR0593	110.991	82.9451	1.34875	12509.7	1262379	0.0168171	45875	290.832
MR0594	111.292	83.2546	1.33015	12627.8	1280992	0.0164174	46288.2	292.068
MR0602	112.421	83.4635	1.34633	12735.7	1292532	0.016482	46620.6	293.924
MR0603	115.465	83.8138	1.376	13070.8	1329961	0.016433	47529.7	298.489
MR0608	117.812	83.6877	1.42817	13243.6	1346112	0.0170523	47903.5	301.165
MR0609	109.634	83.5476	1.27956	12552.4	1277635	0.0156529	46223.3	290.765
MR0610	116.675	84.4863	1.35318	13381.4	1380490	0.0158216	48558.4	301.634
MR0612	113.265	83.2954	1.37034	12757.2	1289490	0.0167536	46584.4	294.497
MR0613	106.407	83.1552	1.2331	12250.1	1246837	0.0153936	45390.9	286.029
MR0614	114.536	83.051	1.42982	12782.2	1288668	0.0177549	46578.9	295.525
MR0615	113.925	83.7017	1.35244	12924.4	1314269	0.01626	47145.5	296.361
MR0619	115.022	83.9817	1.35409	13100.9	1340307	0.0161266	47687.2	298.381
MR0620	111.101	82.5248	1.3897	12410.5	1247034	0.0177536	45503.1	290
MR0621	114.915	83.6596	1.34313	13314.2	1395916	0.0164138	48207.7	297.584
MR0626	113.238	83.211	1.38023	12745.2	1289300	0.0170006	46542.3	294.284
MR0630	107.984	83.7297	1.23453	12476.8	1275601	0.0150848	46160.5	289.485
MR0631	114.09	82.9492	1.43108	12725.3	1282456	0.0179201	46412.1	294.729
MR0635	109.048	83.1132	1.29456	12411.3	1257254	0.0160849	45722.1	288.989
MR0637	119.975	84.6544	1.40465	13696.5	1414968	0.0162212	49397	306.297
MR0638	116.418	83.6877	1.40552	13098.8	1328171	0.0168258	47550.8	299.439
MR0642	117.629	83.7857	1.42014	13226.4	1342452	0.0168782	47905.1	301.308
MR0646	116.279	83.4728	1.42322	13032.8	1319026	0.0171722	47318.2	298.69
MR0647	119.645	83.3654	1.48491	13298.9	1342907	0.0178159	47937.9	302.962
MR0648	113.481	83.7345	1.34161	12905	1314819	0.0161714	47122.8	295.908
MR0649	115.245	83.5756	1.38982	12979	1314819	0.0167394	47219.7	297.68
MR0653	113.338	83.8838	1.32663	12952.5	1324920	0.0159019	47299.8	296.094
MR0654	120.599	84.5563	1.41641	13738.5	1417169	0.0163205	49429.3	306.716
MR0655	113.238	83.6909	1.3398	12874.4	1310958	0.0161837	47033.4	295.507
MR0656	111.798	83.4215	1.32854	12695	1288370	0.0162093	46497.8	293.054
MR0658	111.535	83.6909	1.30496	12744.2	1299196	0.0158592	46743.1	293.547
MR0660	108.351	83.2393	1.27938	12383.2	1258348	0.015982	45738.7	288.537
MR0661	115.868	84.1921	1.35695	13229.2	1357576	0.0160245	48071.5	299.916
MR0663	109.589	83.2546	1.29003	12514.8	1272121	0.015987	46040	290.144
MR0667	110.551	83.8278	1.28157	12683.3	1294420	0.0155099	46643.8	292.589
MR0668	107.618	82.847	1.28023	12260	1241098	0.0161148	45267	286.541
MR0670	113.485	83.0992	1.38957	12722.8	1282488	0.0171115	46440.3	294.392
MR0673	110.588	83.2814	1.31302	12577	1276202	0.0161577	46170.2	291.215
MR0675	114.988	84.136	1.3457	13122.2	1342855	0.0159397	47787	298.692
MR0676	115.832	83.8418	1.38313	13103.6	1333690	0.0165131	47623.8	299.033
MR0677	112.63	83.4291	1.34677	12761.1	1295162	0.0164449	46662	294.102
MR0679	113.118	83.0572	1.38586	12685.1	1278580	0.0171215	46326.7	293.739
MR0680	NA	NA	NA	NA	NA	NA	NA	NA
MR0682	119.829	83.4074	1.48878	13328.2	1348159	0.0179031	48018.3	303.174
MR0683	111.908	83.6176	1.31649	12790.5	1307345	0.0160306	46825.5	293.655
MR0684	113.522	83.7437	1.34416	12900.6	1313326	0.0161881	47106.1	295.919
MR0686	114.09	83.4291	1.37919	12863.9	1303715	0.0167728	46900.4	295.863
MR0688	111.431	83.7297	1.30221	12741.5	1299108	0.0157571	46736.4	293.39
MR0689	117.042	84.5283	1.35579	13428.2	1386322	0.0158051	48689.6	302.227
MR0692	113.4	83.8072	1.33491	12918.5	1317917	0.0160642	47187.6	296.005
MR0695	115.465	82.903	1.44637	12825.1	1288562	0.017919	46618.9	296.408
MR0701	117.665	83.7857	1.41635	13267.4	1351427	0.0168447	47998.9	301.216
MR0702	115.208	84.6965	1.31692	13303.3	1377090	0.0154006	48475.4	300.378
MR0706	113.412	83.6316	1.34894	12857.1	1305656	0.016285	46951.8	295.505
MR0708	NA	NA	NA	NA	NA	NA	NA	NA
MR0709	115.063	83.4728	1.39658	12945.9	1311693	0.0169066	47110.5	297.168
MR0711	114.09	83.4291	1.37919	12863.9	1303715	0.0167728	46900.4	295.863
MR0712	105.674	82.6929	1.24066	12142.7	1234809	0.0158174	44977.6	283.913
MR0713	103.95	82.5388	1.21329	11971.6	1215719	0.0155428	44520	281.601
MR0714	112.458	82.791	1.3897	12587.9	1267157	0.0173881	46012.2	292.327
MR0715	110.771	83.9819	1.27573	12756.4	1307538	0.0153881	46895.6	293.262
MR0716	108.644	82.9731	1.29455	12355.5	1250592	0.0161808	45531.7	288.077
MR0720	114.548	83.5195	1.36735	13057.4	1341753	0.0167002	47453.1	296.676
MR0721	112.348	83.9679	1.30403	12880.4	1318040	0.015627	47170.2	295.164
MR0723	NA	NA	NA	NA	NA	NA	NA	NA
MR0725	113.806	83.749	1.34709	12934.2	1317872	0.0162121	47196.2	296.33
MR0726A	117.152	83.6596	1.42014	13152.2	1332478	0.0169682	47663.8	300.282
MR0727	107.361	84.0099	1.21258	12476.3	1280717	0.0147909	46303.7	289.504
MR0728	118.582	82.9451	1.513	13040	1305339	0.0186214	47153.1	300.547
MR0731	110.331	83.4215	1.30297	12568.1	1275713	0.0159823	46209.2	291.324
MR0732	111.615	83.3934	1.3301	12659	1283101	0.0162705	46397.9	292.739
MR0733	114.82	83.4291	1.3954	12915.2	1307991	0.0169368	47021.7	296.762
MR0738	106.774	82.791	1.26405	12196.1	1235634	0.0159658	45104.5	285.426
MR0742	NA	NA	NA	NA	NA	NA	NA	NA
MR0743	112.641	83.2393	1.36152	12697.2	1283209	0.0167031	46422	293.587
MR0745	118.472	84.4162	1.38863	13523.7	1394144	0.0161839	48866.1	303.696
MR0746	112.995	83.3128	1.36493	12756.2	1292293	0.0167344	46604.8	294.241
MR0747	111.174	83.2393	1.3318	12588.5	1273922	0.0163996	46182.3	291.902
MR0750	121.699	83.9399	1.48517	13600.5	1381424	0.0173856	48857.8	306.81
MR0751	116.418	83.1272	1.44775	12945.9	1302098	0.0176962	46985.3	298.187
MR0752	113.191	84.5423	1.29205	13130.3	1365391	0.0153625	48056.8	297.58
MR0753	NA	NA	NA	NA	NA	NA	NA	NA
MR0754	108.791	82.861	1.30478	12345.6	1248381	0.0163789	45466.9	287.964
MR0755	114.09	83.6472	1.36064	12926.9	1314577	0.0164101	47134.7	296.408
MR0758	114.455	83.6472	1.3682	12954.4	1317031	0.0164815	47198.7	296.849
MR0760	114.145	84.164	1.33467	13051.4	1337773	0.0159157	47662.6	297.815
MR0763	110.038	82.9311	1.327	12445.5	1257289	0.0165621	45728.3	289.709
MR0765	107.618	82.903	1.27722	12275.3	1243962	0.0160704	45330.3	286.69
MR0767	113.155	84.178	1.3099	12982.1	1330614	0.0155894	47485.2	296.585
MR0768	113.846	84.0835	1.32563	13032	1336446	0.01583	47581.6	297.266
MR0769	114.035	83.4355	1.37445	12855.1	1301258	0.0166745	46874	295.841
MR0770	115.832	83.4215	1.41741	12976	1311508	0.0172137	47161.6	298.06
MR0771	113.238	83.5164	1.35307	12827.4	1302691	0.0164378	46850.2	295.052
MR0773	113.888	83.2253	1.38864	12784.1	1290243	0.0170029	46621.7	295.106
MR0778	112.605	83.0292	1.37977	12655.5	1278429	0.017188	46262.8	293.037
MR0781	116.859	84.2481	1.36192	13398	1384847	0.0160023	48525	301.387
MR0783	115.648	84.4723	1.34238	13269.7	1368276	0.0158105	48311.6	300.405
MR0784	110.368	83.2814	1.31415	12548.5	1273379	0.0162524	46111.4	290.946
MR0786	NA	NA	NA	NA	NA	NA	NA	NA
MR0787	117.482	83.2954	1.45339	13084.4	1319167	0.0175952	47376.8	299.904
MR0788	106.701	82.9591	1.2529	12219.1	1239550	0.0157302	45225.4	285.804
MR0790	112.018	83.8978	1.30628	12813.9	1307782	0.0157194	46974.7	294.526
MR0793	109.378	83.5055	1.27675	12523.5	1274225	0.0156459	46139.1	290.354
MR0794	113.319	83.2837	1.37514	12770.2	1292796	0.0168705	46626.9	294.562
MR0795	116.272	83.0852	1.45131	12917.1	1298544	0.0178192	46894.3	297.815
MR0802	112.825	83.2113	1.36018	12744.4	1291271	0.0166851	46542.7	293.824
MR0803	112.671	83.051	1.38254	12667.2	1280279	0.0172092	46304.5	293.196
MR0805	112.055	83.1693	1.36174	12664.4	1285349	0.0170137	46359.9	292.717
MR0808	114.09	83.0801	1.4151	12763.1	1287894	0.017546	46541.7	295.028
MR0809	114.941	83.2546	1.41612	12870	1300000	0.0173395	46853.5	296.503
MR0810	112.935	83.8138	1.33001	12872.4	1312947	0.0160366	47078.3	295.394
MR0811	110.478	83.0712	1.32243	12527.6	1268510	0.016379	45979.9	290.623
MR0813	109.346	82.7893	1.31965	12415.2	1258806	0.0167571	45636.9	288.558
MR0815	109.994	83.3709	1.29186	12564.3	1277855	0.0159272	46199.4	290.925
MR0817	109.048	83.0432	1.30144	12391	1254149	0.0162412	45652.8	288.836
MR0818	113.301	83.6596	1.34471	12867.6	1309231	0.0162498	46996.4	295.439
MR0820	113.668	83.8978	1.33239	12976.5	1326512	0.0159424	47358.3	296.536
MR0821	118.985	84.1921	1.41039	13522.1	1390867	0.0165252	48778.1	303.83
MR0823	110.258	84.178	1.25799	12739.2	1307149	0.0151204	46944	293.204
MR0827	112.898	83.1412	1.36629	12733.2	1288868	0.0167972	46491.7	293.763
MR0828	115.465	83.6176	1.3894	13014.5	1319627	0.016689	47320.1	298.052
MR0829	115.575	84.136	1.35891	13192.4	1354763	0.0161523	47976.4	299.419
MR0830	NA	NA	NA	NA	NA	NA	NA	NA
MR0832	NA	NA	NA	NA	NA	NA	NA	NA
MR0835	115.793	83.5164	1.40824	13012.3	1318526	0.0169802	47284.6	298.18
MR0836	118.469	83.909	1.42546	13359.1	1362956	0.016795	48265.4	302.453
MR0837	113.644	83.4291	1.36928	12832.5	1301102	0.0166726	46826.9	295.319
MR0838	113.603	83.5164	1.36095	12853.8	1304954	0.0165153	46911.2	295.49
MR0839	108.314	82.9731	1.28804	12337.4	1250049	0.016141	45497.9	287.69
MR0841	113.319	83.4582	1.35962	12817.5	1300520	0.0165502	46803.7	295
MR0842	109.818	82.903	1.3213	12496.5	1271386	0.0167341	45882	289.301
MR0844	113.595	84.4303	1.30315	13090.1	1348190	0.0154006	47858.4	297.786
MR0847	112.265	83.749	1.31611	12814.4	1306854	0.0159285	46926.1	294.535
MR0850	112.387	83.1237	1.36808	12667.8	1281684	0.0169607	46330.6	293.03
MR0851	112.605	84.0099	1.30822	12905.2	1320867	0.0156638	47237.4	295.502
MR0853	113.155	83.5476	1.34997	12814.2	1299852	0.0163564	46819.3	294.998
MR0857	112.995	83.7781	1.32882	12878.8	1313489	0.016027	47084	295.455
MR0860	114.768	83.1552	1.4161	12817.2	1290581	0.0173917	46691.1	296.195
MR0861	114.576	83.2982	1.40294	12858.9	1300169	0.0171498	46841.4	296.148
MR0863	112.788	83.4915	1.34653	12776.8	1296149	0.0163737	46710.9	294.392
MR0864	115.103	83.5455	1.39067	12971.5	1315815	0.0167814	47198.3	297.392
MR0865	112.238	82.791	1.38874	12568.6	1265873	0.0174516	45966.3	292.001
MR0866	115.671	83.2982	1.42835	12932.6	1306046	0.0174183	47018.3	297.524
MR0867	108.424	83.2113	1.27503	12388.1	1257083	0.015808	45706.8	288.471
MR0869	110.844	83.2814	1.32102	12577.9	1274115	0.0162443	46162.5	291.502
MR0873	111.248	83.1973	1.33001	12610.6	1277582	0.0163624	46222.5	291.899
MR0874	110.844	83.3234	1.31823	12588.7	1276015	0.016189	46205.4	291.608
MR0876	111.138	83.6737	1.30229	12693.1	1292257	0.0158084	46596.1	292.871
MR0878	112.641	83.4635	1.34845	12771.4	1298156	0.01651	46706.6	294.152
MR0880	116.401	84.2144	1.3631	13295.1	1367725	0.0160677	48249.1	300.63
MR0881	115.098	84.094	1.34987	13218.4	1369452	0.0162066	48067.3	298.722
MR0882	115.347	83.1674	1.43582	12869.2	1297826	0.0176631	46824	296.816
MR0885	116.382	84.4022	1.35432	13317.6	1369561	0.0158737	48365.2	301.067
MR0887	109.268	83.5896	1.26317	12565	1282791	0.0154119	46303.3	290.667
MR0889	107.214	82.791	1.27252	12233.7	1239457	0.016061	45192.8	285.943
MR0890	112.935	83.4635	1.35534	12782.7	1297625	0.0165702	46728.6	294.525
MR0901	118.802	83.8978	1.4367	13355.2	1358627	0.0170094	48249.8	302.937
MR0902	109.964	83.5336	1.28808	12567.7	1277935	0.0157522	46256.6	291.177
MR0903	114.292	83.7017	1.36188	12947.9	1316335	0.0163861	47197.5	296.762
MR0904	113.668	84.15	1.32097	13016.6	1333130	0.0157067	47550	297.124
MR0905	114.072	83.8558	1.35538	13008.6	1335183	0.0164675	47461.5	296.905
MR0906	112.143	82.9929	1.37514	12620.5	1275860	0.0171941	46175.8	292.408
MR0907	114.512	83.4915	1.38158	12900.6	1306086	0.0167237	46999.2	296.534
MR0908	116.528	84.3322	1.35365	13375.5	1382656	0.015893	48499.8	301.144
MR0910	120.416	84.5844	1.40763	13851.2	1452018	0.0163662	49773.2	306.548
MR0911	119.829	83.7297	1.45873	13539.6	1394794	0.0175362	48691.9	303.859
MR0912	116.528	83.9679	1.38396	13226.6	1352731	0.0164366	47975	300.19
MR0913	117.739	84.3453	1.37732	13462.3	1390504	0.0161088	48703.9	302.582
MR0914	114.512	83.1833	1.4024	12845.4	1298221	0.0172166	46765.6	295.801
MR0915	117.115	83.1132	1.4668	12980.1	1303566	0.0179427	47053.8	298.968
MR0916	112.825	83.9539	1.31973	12900.2	1319128	0.015863	47208.5	295.624
MR0917	116.822	84.4162	1.36249	13359.9	1374871	0.0159621	48477	301.656
MR0918	113.481	83.1674	1.39051	12749.1	1288691	0.0171618	46536.6	294.477
MR0919	113.595	83.0852	1.3921	12734.7	1284172	0.0171567	46458.2	294.418
MR0920	109.524	82.4547	1.3602	12290.5	1236868	0.0175012	45208.2	287.964
MR0921	112.022	83.3128	1.34246	12690.3	1287017	0.0164981	46453.1	293.078
MR0922	115.062	83.7157	1.37515	13010.2	1321777	0.0164896	47346.2	297.75
MR0924	116.125	84.0379	1.37639	13200.6	1351556	0.0163774	47949.6	299.868
MR0926	114.695	84.052	1.34453	13087.7	1339376	0.0159853	47676.4	298.128
MR0930	116.125	83.5476	1.40648	13129.6	1342353	0.0171211	47614.7	298.687
MR0931	113.485	83.7297	1.3432	12892.6	1311603	0.0161615	47077.6	295.846
MR0934	112.385	83.4915	1.34496	12736.7	1293052	0.0164648	46638.2	293.972
MR0935	117.445	84.2201	1.38613	13354.2	1368677	0.0162904	48375.6	301.949
MR0938	109.598	82.791	1.32855	12381.2	1249585	0.0167066	45524.9	288.799
MR0942	116.766	83.56	1.42475	13098.1	1327195	0.017099	47506	299.504
MR0944	110.478	83.7157	1.28681	12650.5	1289038	0.0156253	46521.3	292.231
MR0945	110.918	84.1921	1.27162	12800.5	1315008	0.0152885	47103.7	294.016
MR0947	112.589	83.1964	1.36607	12699.1	1285453	0.0168613	46429.3	293.458
MR0951	110.514	83.5476	1.2959	12623.5	1284236	0.0158055	46384.8	291.816
MR0953	110.44	83.211	1.31331	12562.4	1275166	0.0162718	46124.4	290.97
MR0954	114.878	83.3374	1.39974	12890.3	1302128	0.0170244	46916.4	296.62
MR0955	113.595	83.8698	1.33689	12934.6	1318325	0.0160164	47234.5	296.331
MR0958	110.588	83.3654	1.30791	12617.1	1284868	0.0161156	46314.7	291.414
MR0960	113.265	83.9399	1.3277	12929	1320474	0.0159188	47260.3	296.112
MR0961	113.117	84.1708	1.30742	12992.9	1334894	0.0156388	47542.5	296.673
MR0964	108.901	82.6509	1.30553	12442.6	1268870	0.0167442	45694.4	287.614
MR0965	114.585	83.8698	1.35557	13015.4	1326077	0.0161985	47422.3	297.536
MR0966	110.808	83.7717	1.28662	12708.4	1297644	0.0155732	46686.7	292.798
MR0967	116.644	83.6036	1.41782	13104.3	1329071	0.0169902	47536.7	299.451
MR0968	110.001	83.5336	1.28654	12589.4	1282371	0.0157417	46308.3	291.161
MR0970	108.938	83.0852	1.29366	12398.8	1255855	0.0160906	45675	288.721
MR0971	116.859	83.9119	1.39544	13207.7	1344642	0.0165456	47891.7	300.469
MR0972	112.671	83.749	1.32427	12845.9	1309753	0.0160032	46996.3	295.001
MR0974	112.568	83.7297	1.31687	12969	1342075	0.016109	47352.9	294.748
MR0975	109.194	83.0712	1.29711	12436.5	1261532	0.0161496	45768.5	289.002
MR0976	115.833	83.4	1.42097	12977	1312345	0.0172265	47159.1	297.961
MR0977	108.901	82.7349	1.31668	12326.2	1244897	0.0166262	45374.4	287.763
MR0980	116.969	84.5563	1.35508	13431.5	1388907	0.0158246	48714.4	302.165
MR0982	111.101	83.7577	1.29657	12709	1295249	0.0157001	46670	293.054
MR0984	116.162	83.1132	1.45067	12919.5	1300803	0.0178833	46919.4	297.752
MR0985	111.373	82.9929	1.35517	12574	1272544	0.0169585	46067.8	291.477
MR0986	109.158	83.5055	1.27052	12531.1	1278480	0.0156118	46175.5	290.106
MR0988	111.945	83.8978	1.30439	12827	1312295	0.0157351	47016.6	294.411
MR0989	115.575	83.9679	1.36195	13157.8	1346137	0.0161669	47816.6	299.087
MR0990	108.901	82.805	1.31209	12339.7	1246983	0.0165214	45431.9	287.942
MR0991	NA	NA	NA	NA	NA	NA	NA	NA
MR0993	121.882	84.5844	1.44663	13838	1428862	0.0167023	49713.9	308.546
MR0994	113.228	84.094	1.31126	12997	1333728	0.0156203	47501.8	296.564
MR1008	113.191	84.108	1.31728	12957.5	1325901	0.0157246	47409.7	296.533
MR1009	114.548	83.9539	1.33945	13103.7	1345118	0.0159543	47700.8	297.833
MR1010	113.319	83.7781	1.33529	12904.2	1315849	0.0160857	47141.4	295.833
MR1012	115.832	82.833	1.46755	12831.7	1289230	0.0183891	46619.9	296.685
MR1014	116.712	83.5616	1.40986	13160.3	1339959	0.0169429	47672.2	299.529
MR1016	113.852	83.7577	1.3451	12970	1325485	0.0161966	47292.2	296.374
MR1017	116.162	84.6825	1.33433	13380.8	1384234	0.0155593	48652.5	301.541
MR1020	114.988	83.7437	1.37237	13008	1321715	0.0164444	47354.4	297.754
MR1022	114.768	84.3182	1.33047	13156.9	1351368	0.0157006	47953.6	298.894
MR1024	114.438	83.9259	1.3461	13048.9	1334909	0.0160817	47539.8	297.511
MR1028	114.512	83.7437	1.36313	12971	1318407	0.0163541	47267.2	297.159
MR1030	NA	NA	NA	NA	NA	NA	NA	NA
MR1031	118.179	84.178	1.40055	13440.5	1382317	0.0164946	48580.8	302.76
MR1032	112.568	82.903	1.39424	12591	1267245	0.0174693	46069.1	292.822
MR1033	110.991	83.1552	1.33278	12558.8	1270103	0.016461	46073.4	291.408
MR1034	NA	NA	NA	NA	NA	NA	NA	NA
MR1036	NA	NA	NA	NA	NA	NA	NA	NA
MR1037	110.771	83.5616	1.2989	12658.1	1289234	0.0158337	46476.5	292.159
MR1038	111.615	82.9591	1.36611	12561	1268673	0.0171245	46017.2	291.658
MR1041	114.181	83.5896	1.36545	12911.7	1310173	0.0164649	47071.7	296.426
MR1042	111.373	82.8183	1.37334	12534.5	1267100	0.0174024	45919.3	291.036
MR1047	112.641	83.2673	1.3543	12745	1293062	0.0166209	46564.9	293.685
MR1049	111.395	83.1552	1.34094	12631.7	1283171	0.016687	46270.9	291.848
MR1051	116.675	83.6877	1.40901	13122.8	1330511	0.0168407	47611.8	299.807
MR1055	111.211	82.7629	1.36528	12538.4	1269252	0.0173378	45912.9	290.655
MR1057	114.732	84.4022	1.32581	13178.1	1356344	0.0156323	48045.7	299.054
MR1058	116.712	83.5896	1.41719	13130.6	1334590	0.0170855	47602.7	299.528
MR1059	110.038	83.3514	1.30018	12534.5	1271817	0.0159853	46095	290.728
MR1060	108.864	82.4407	1.34299	12252.2	1234283	0.0172737	45106	287.035
MR1061	NA	NA	NA	NA	NA	NA	NA	NA
MR1065	114.218	83.3794	1.38439	12849.2	1299364	0.0168494	46835.9	295.894
MR1066	126.503	84.5704	1.52667	14215	1461714	0.0173611	50674.4	315.006
MR1069	120.306	84.5423	1.4095	13728.8	1418476	0.0162552	49411.3	306.365
MR1071	118.032	83.6456	1.43526	13237.9	1342528	0.0171212	47869.8	301.371
MR1073	109.854	83.2113	1.30643	12488.8	1265490	0.0161645	45935.7	290.156
MR1075	111.13	83.3419	1.3197	12636.3	1283214	0.0162362	46343.5	292.117
MR1077	115.502	83.9119	1.36976	13107.6	1336891	0.0163175	47660.6	298.772
MR1078	112.091	83.1552	1.35517	12641.2	1277290	0.0166943	46261.9	292.722
MR1079	118.472	84.4022	1.38952	13508.8	1390117	0.0161808	48818	303.667
MR1081	114.402	83.3514	1.39672	12860.2	1302390	0.017151	46873.7	296.093
MR1083	114.768	83.7017	1.36732	13000.1	1322372	0.0164022	47325.9	297.403
MR1084	113.778	83.4355	1.37487	12829.3	1299639	0.0167754	46822.3	295.515
MR1086	115.671	83.6036	1.39737	13031.9	1322699	0.0167946	47363.7	298.235
MR1088	110.562	82.9929	1.33416	12525.1	1269053	0.0167106	45956	290.517
MR1089	113.852	83.2814	1.38481	12851	1306505	0.0171162	46841	295.195
MR1092	117.849	84.15	1.39979	13408.2	1380483	0.0165768	48505.3	302.284
MR1093	110.514	83.7857	1.27826	12705.3	1299966	0.015486	46695.9	292.498
MR1094	114.402	83.3094	1.39572	12860.8	1302207	0.0171219	46853.3	295.958
MR1095	111.395	82.4547	1.39047	12464.1	1254792	0.0177776	45619.8	290.195
MR1106	111.211	82.5948	1.3915	12440.2	1252376	0.0178596	45610.4	290.304
MR1109	111.688	83.1693	1.35398	12637.5	1282990	0.0169278	46297.4	292.268
MR1110	113.008	83.7157	1.33539	12851.8	1307763	0.0161037	46977.6	295.222
MR1111	109.084	82.875	1.30919	12373.2	1251231	0.0164095	45538.4	288.371
MR1112	120.78	84.4762	1.4188	13798.5	1433372	0.0163525	49565.2	306.67
MR1114	111.688	83.2113	1.3419	12643.4	1281246	0.0165492	46298.6	292.35
MR1115	108.058	82.7209	1.2969	12287.4	1244358	0.0164556	45295.9	286.724
MR1121A	112.971	83.6737	1.33716	12838.1	1305499	0.0161432	46927.5	295.073
MR1122	110.331	82.9311	1.33547	12460.9	1258272	0.0166845	45757.5	289.994
MR1123	110.954	83.4215	1.3154	12615.1	1279807	0.0161074	46313.1	292.044
MR1125	117.189	83.6036	1.42488	13140	1330121	0.0170565	47611.2	300.177
MR1128	113.485	83.0572	1.39097	12719.6	1282080	0.0171465	46420.8	294.314
MR1130	113.968	83.4291	1.37649	12855.3	1303002	0.0167455	46880.3	295.714
MR1131B	112.873	83.4291	1.35217	12778.2	1296588	0.0164996	46701.3	294.392
MR1133	112.678	83.1833	1.36611	12705.2	1285787	0.0168513	46432.8	293.496
MR1135	113.076	83.4873	1.35189	12808	1300370	0.0164493	46793.4	294.784
MR1136	109.964	82.847	1.32394	12453.1	1259487	0.0165425	45733.9	289.528
MR1138	118.032	83.2113	1.48967	13127.4	1329989	0.0185405	47493.7	300.405
MR1139	114.915	83.1552	1.41913	12827.9	1291477	0.0174233	46715.5	296.371
MR1140	106.591	82.9731	1.2465	12235.9	1243721	0.0156572	45282.8	285.725
MR1142	113.603	83.4728	1.36462	12841.7	1302894	0.0165879	46865.6	295.379
MR1143	123.313	84.8226	1.44229	14096.4	1467099	0.0163877	50411.4	310.796
MR1144	NA	NA	NA	NA	NA	NA	NA	NA
MR1145	117.739	83.6909	1.43188	13218.3	1342044	0.0170414	47843.1	301.034
MR1146	111.101	82.5248	1.3778	12451.4	1253694	0.0175104	45608.4	290.018
MR1147	116.932	83.6596	1.41668	13167.3	1339785	0.0170324	47717.8	299.971
MR1148	115.722	83.5055	1.41143	13045.9	1329804	0.0172984	47397.8	298.095
MR1149	111.657	83.3855	1.3284	12682.5	1287782	0.0162925	46465.4	292.844
MR1150	117.995	83.8698	1.41136	13335.9	1361191	0.0166766	48208.5	301.964
MR1152	108.859	83.0365	1.28693	12429.7	1262778	0.0161173	45763.6	288.714
MR1153	114.292	83.6877	1.35802	13015	1332936	0.0164417	47388.3	296.736
MR1154	116.382	83.8978	1.38374	13266.9	1367017	0.0166077	48084.9	299.841
MR1155	117.372	83.6036	1.42806	13157.5	1332154	0.0170888	47654.5	300.41
MR1156	114.952	84.2481	1.33557	13198.9	1361473	0.0158312	48046.1	298.935
MR1157	115.795	84.178	1.35695	13204.8	1352279	0.0160123	48010.6	299.88
MR1160	113.962	83.3374	1.3815	12843.9	1301872	0.0169099	46821.8	295.466
MR1162	110.258	83.2814	1.30825	12540.8	1271734	0.0161143	46080.8	290.799
MR1164	112.055	83.9679	1.29778	12860	1316443	0.0155609	47130.7	294.868
MR1166	112.184	83.1383	1.3617	12658.5	1281257	0.0168736	46314.2	292.822
MR1168	111.535	83.1674	1.34322	12623.9	1279158	0.0166388	46245.2	292.122
MR1169	115.793	83.909	1.37409	13141.1	1341961	0.016346	47747.2	299.128
MR1171	105.857	81.9083	1.30857	11980.2	1209428	0.0173997	44301	281.994
MR1172	118.179	84.5283	1.3741	13573.7	1409697	0.0160214	49055.2	303.605
MR1174	113.632	83.5896	1.35703	12860.4	1304845	0.0164053	46945	295.69
MR1175	118.692	83.8558	1.43177	13350.9	1357939	0.0169182	48219.2	302.702
MR1176	119.022	84.15	1.41616	13469.3	1377290	0.0165609	48641.2	303.988
MR1177	116.675	83.6456	1.40586	13178.1	1344153	0.0168877	47746.2	299.635
MR1178	111.284	83.0151	1.34058	12614.4	1280562	0.016702	46179.9	291.407
MR1179	112.861	84.0379	1.31366	12917.2	1320613	0.0157088	47277.5	295.919
MR1180	113.558	83.3374	1.37489	12808.1	1298281	0.0168581	46737.8	294.966
MR1183	NA	NA	NA	NA	NA	NA	NA	NA
MR1184	112.641	84.122	1.3057	12921.5	1323606	0.0156086	47328.7	295.849
MR1185	110.44	83.3419	1.30394	12589.2	1279402	0.0160721	46239.7	291.336
MR1186	109.781	83.3654	1.29375	12520.8	1271152	0.0159095	46069.8	290.453
MR1189	114.255	83.5476	1.37601	12888.5	1306148	0.016678	47005.2	296.421
MR1190	114.622	84.08	1.34203	13078.6	1337449	0.0159343	47665.2	298.139
MR1191	115.978	84.4162	1.34385	13306.4	1371434	0.0157627	48354.3	300.633
MR1192	113.045	83.2253	1.37148	12722.2	1285047	0.0168281	46476.5	294.057
MR1193	NA	NA	NA	NA	NA	NA	NA	NA
MR1195	115.793	83.9526	1.37076	13155.4	1344735	0.0162881	47800.1	299.236
MR1201	113.117	83.3419	1.36512	12772.1	1294199	0.0167092	46653	294.461
MR1202	113.668	83.6596	1.35057	12895	1311057	0.0162797	47057.1	295.903
MR1204	112.898	83.5616	1.34371	12800.1	1299161	0.0162842	46790.9	294.701
MR1205	113.725	83.0219	1.41265	12724	1283838	0.0175963	46430.3	294.435
MR1207	112.238	83.4495	1.33615	12734.2	1292446	0.0162786	46598.2	293.633
MR1208	115.392	82.5388	1.48938	12705.5	1271551	0.019003	46220.7	295.471
MR1210	109.634	82.903	1.3238	12414.1	1255564	0.0166417	45650.1	289.084
MR1212	113.045	83.3514	1.3585	12770.3	1293319	0.0165641	46645.7	294.419
MR1213	113.191	83.6737	1.34096	12857	1307355	0.0161759	46972.3	295.35
MR1217	113.522	83.3794	1.37095	12808.7	1297974	0.0167586	46750.1	295.024
MR1219	116.077	83.8945	1.38069	13159.4	1343252	0.0164138	47783.6	299.438
MR1220A	111.395	83.2673	1.3359	12639.3	1283784	0.0165417	46326	292.135
MR1221	114.842	83.6316	1.38154	12955.1	1313824	0.0166683	47197	297.372
MR1223	110.478	82.791	1.3488	12438.7	1253915	0.0169415	45652.1	289.817
MR1224	113.481	83.4728	1.36195	12833	1302161	0.0165613	46845.4	295.233
MR1225	112.348	82.9171	1.38139	12612	1272604	0.0172789	46117.2	292.441
MR1226	109.048	83.1552	1.28918	12430	1260392	0.0159722	45791.9	289.177
MR1227	107.618	82.1044	1.32841	12159.6	1227973	0.0174362	44796	284.64
MR1228	107.691	82.1885	1.33726	12131.1	1222728	0.0175376	44745.6	284.969
MR1231	111.725	84.0379	1.29192	12827.4	1312392	0.0154982	47067.7	294.522
MR1232	117.115	83.6737	1.42727	13177.8	1342456	0.0172704	47766.2	300.272
MR1233B	112.641	83.0432	1.37485	12654.9	1276461	0.0169961	46254.6	293.144
MR1235A	114.585	83.3514	1.37963	12960.6	1319420	0.016791	47127.7	296.384
MR1236	112.873	83.3855	1.35581	12766.9	1294707	0.0165738	46657.7	294.279
MR1240	120.085	84.6124	1.40283	13725.2	1419804	0.0161736	49427.2	306.2
MR1242	114.328	83.4775	1.37455	12906.6	1308935	0.0166383	47016.8	296.304
MR1243	119.609	83.5195	1.48059	13293.4	1340855	0.0176897	47951.7	303.102
MR1244	110.886	83.5455	1.30044	12663.4	1289189	0.0159023	46495.8	292.41
MR1245	113.962	83.3234	1.38333	12823.7	1297318	0.016907	46759.5	295.434
MR1246	112.055	82.6509	1.39877	12524.8	1260694	0.0177757	45821	291.44
MR1247	113.485	83.3094	1.37427	12783.1	1293130	0.0168112	46656.2	294.805
MR1248	112.641	83.1833	1.3641	12689	1281894	0.0167595	46390	293.524
MR1249	114.072	83.7157	1.34124	13060.4	1343945	0.016181	47527.7	296.624
MR1250	NA	NA	NA	NA	NA	NA	NA	NA
MR1251	108.791	83.0151	1.29499	12374.2	1252733	0.0161545	45590.9	288.364
MR1252	116.418	83.6036	1.40982	13082.6	1325362	0.0169126	47474.1	299.19
MR1253	125.513	83.8558	1.56368	13876	1404057	0.0181937	49503.9	311.635
MR1254	113.228	83.5756	1.34882	12829.9	1302121	0.0163191	46867.2	295.155
MR1260	109.524	83.0292	1.31067	12427.4	1257312	0.0163296	45718.7	289.273
MR1261	109.598	82.805	1.32944	12381.5	1249846	0.0167381	45529.6	288.8
MR1263	109.913	82.8183	1.33281	12452.4	1261626	0.0168901	45730.3	289.293
MR1265	115.392	83.4915	1.39976	12964.6	1311461	0.0169131	47153	297.657
MR1266	116.492	83.4635	1.42514	13038.3	1317370	0.0172136	47319.9	298.982
MR1267	113.338	83.8278	1.33488	12931.7	1322303	0.0160935	47232.5	295.906
MR1268	114.658	83.5336	1.37993	12929.6	1310218	0.0166625	47084.1	296.815
MR1269	108.718	83.3794	1.27038	12453.8	1266888	0.015667	45932.8	289.25
MR1271	111.535	83.3855	1.32566	12674	1287090	0.0162644	46446.5	292.703
MR1273	112.346	83.9236	1.30708	12864	1315619	0.015753	47124.8	295.112
MR1274	114.455	83.56	1.37553	12928.4	1312468	0.0166216	47102.6	296.631
MR1275	112.671	83.3709	1.35246	12749.1	1292943	0.0165519	46610.9	294
MR1276	111.798	83.1693	1.34704	12628	1276929	0.0165908	46239.2	292.412
MR1279	112.385	83.3374	1.34986	12702.8	1285856	0.0165207	46475.9	293.523
MR1280	114.374	83.3709	1.39102	12866.7	1302545	0.0169495	46885.5	296.07
MR1281	113.968	83.4291	1.37649	12855.3	1303002	0.0167455	46880.3	295.714
MR1282	120.599	82.861	1.57095	13132.3	1308761	0.0194037	47354.4	303.032
MR1284	111.505	83.8558	1.29756	12817.5	1316640	0.0157603	47006.4	293.779
MR1286	112.275	83.0712	1.36765	12625.1	1273568	0.0169189	46199.5	292.812
MR1288	110.156	83.8654	1.26796	12673.5	1296088	0.0154367	46687.9	292.564
MR1289	118.912	83.7297	1.44905	13323.8	1352236	0.0172345	48107.4	302.664
MR1290	106.261	82.4407	1.27047	12116.1	1226453	0.0162771	44804.7	283.989
MR1292	112.348	83.6456	1.33407	12760	1296361	0.0162169	46765.4	294.45
MR1293	113.265	83.6316	1.34597	12846.2	1304727	0.0162547	46928.1	295.338
MR1301	114.617	83.6036	1.37522	12953.5	1315796	0.0165827	47178.7	296.937
MR1303	115.502	83.3094	1.41369	12932.6	1305481	0.0171834	47009.7	297.362
MR1304A	116.198	83.7437	1.39477	13106.2	1330880	0.0166533	47584.7	299.255
MR1304B	115.868	84.3182	1.34525	13288.2	1369467	0.0158191	48277.2	300.291
MR1305	106.774	82.5388	1.28909	12160.3	1232584	0.0167163	44960.3	284.763
MR1306	112.495	83.9119	1.31261	12868.8	1314928	0.0157673	47108	295.107
MR1307	113.852	82.805	1.42709	12675.6	1274438	0.0179311	46229.1	294.083
MR1308	111.454	82.9056	1.36612	12559	1270101	0.0171956	46003.9	291.353
MR1309	112.898	83.1693	1.36848	12779.9	1300956	0.0170257	46640.6	293.739
MR1310	109.781	83.2113	1.30354	12485.6	1265180	0.0161114	45923.7	290.049
MR1311	110.734	83.7017	1.29178	12675.7	1292221	0.0156867	46572.6	292.465
MR1313	113.265	84.15	1.31402	12981.6	1329665	0.0156468	47472.8	296.658
MR1317	116.125	83.9119	1.38289	13146.4	1338985	0.0164442	47750.6	299.568
MR1318	111.17	83.0801	1.34189	12581.1	1274475	0.01671	46115.1	291.462
MR1319	NA	NA	NA	NA	NA	NA	NA	NA
MR1320	117.225	83.4775	1.44048	13105.1	1325363	0.0174147	47492.8	299.946
MR1321	114.658	83.5476	1.37963	12931	1310491	0.0166572	47092.3	296.841
MR1322	108.058	82.6509	1.30257	12258	1238895	0.0165325	45189.9	286.543
MR1323	119.205	84.7945	1.37746	13696.8	1421462	0.0158587	49438.8	305.526
MR1324	113.485	83.9539	1.32863	12952.8	1322553	0.0158809	47318.1	296.439
MR1325	109.488	82.6789	1.32791	12385.2	1251954	0.0167901	45507.3	288.385
MR1326	NA	NA	NA	NA	NA	NA	NA	NA
MR1327	112.275	83.3094	1.34816	12690.7	1284333	0.016503	46436	293.326
MR1330	NA	NA	NA	NA	NA	NA	NA	NA
MR1331	117.536	83.5745	1.43962	13160	1333036	0.0172282	47660.7	300.515
MR1332	113.668	83.5616	1.36762	12869	1309820	0.0167297	46989.2	295.697
MR1333	117.131	83.909	1.39977	13250.1	1352458	0.0165705	48004.4	300.775
MR1334	108.461	82.5808	1.31995	12259.2	1236943	0.0168196	45166.7	286.87
MR1335A	114.512	83.1693	1.40589	12821.6	1293319	0.0172525	46695.2	295.76
MR1339	115.172	83.5896	1.37592	13066.3	1334664	0.0165935	47466.8	297.656
MR1340	113.558	84.0099	1.3247	12983.6	1327914	0.0157981	47426.8	296.755
MR1341	118.509	85.0187	1.34691	13757.4	1443035	0.0154718	49722.9	305.355
MR1342	111.373	83.4873	1.31477	12685.8	1290008	0.0160809	46517.6	292.796
MR1343	117.519	83.4915	1.44124	13127	1325639	0.0173173	47538.7	300.341
MR1344	114.328	83.8278	1.3523	12987.6	1322794	0.0161809	47343.5	297.152
MR1345	112.715	83.2253	1.36301	12703.8	1283955	0.016722	46435	293.662
MR1352	119.205	83.4915	1.47389	13272.1	1341004	0.0176744	47897.4	302.517
MR1354	110.368	83.6596	1.2876	12630.3	1286176	0.0156616	46459.3	292.029
MR1356	111.688	83.4074	1.33217	12663.9	1283620	0.0163024	46421.5	292.906
MR1357	112.238	83.5336	1.33176	12746.6	1294244	0.0161782	46656.9	293.833
MR1358	115.135	83.8138	1.36856	13049.5	1328447	0.0163502	47481.4	298.093
MR1360	117.042	83.5896	1.42373	13121.5	1327794	0.0170607	47565.1	299.991
MR1361	110.734	83.1552	1.32732	12540.7	1268624	0.0164024	46028.4	291.068
MR1362	111.908	83.6596	1.31088	12803.3	1308861	0.0158933	46870.3	293.807
MR1363	113.448	83.7577	1.34214	12894.2	1312412	0.0161548	47095.4	295.87
MR1365	114.365	82.7069	1.44182	12702.1	1275952	0.0181448	46262.7	294.518
MR1368	106.297	83.0712	1.23705	12213.9	1240944	0.0154789	45266.8	285.686
MR1369	116.052	82.9171	1.45827	12872	1293083	0.0180532	46737.5	297.182
MR1370	112.091	83.4074	1.33796	12702.5	1287658	0.0163371	46502.7	293.33
MR1372	117.775	83.9959	1.40635	13308	1356380	0.0165893	48164.2	301.823
MR1375	112.387	83.8218	1.31397	12842	1311097	0.0158677	47023.4	294.875
MR1376	113.338	83.1412	1.38274	12724.8	1283651	0.0169982	46462.8	294.332
MR1377	110.404	83.8978	1.2782	12690.9	1298426	0.0155103	46715.4	292.629
MR1378	120.196	84.7945	1.39431	13783.5	1430143	0.0160023	49644	306.77
MR1380	117.849	84.164	1.39667	13364.7	1366677	0.0164005	48373.2	302.339
MR1381	113.632	82.903	1.40838	12686.5	1276122	0.017501	46279.9	294.045
MR1382	117.519	84.108	1.39333	13349.2	1368577	0.0164436	48325	301.764
MR1384	110.698	83.2673	1.32077	12559.5	1272104	0.0162773	46122.4	291.341
MR1385	111.174	83.2533	1.33121	12594.5	1275247	0.0163993	46194.1	291.841
MR1386	114.255	83.3794	1.37636	12897.3	1308463	0.0167149	46968.7	296.026
MR1388	114.255	83.7998	1.35396	12968	1319636	0.0162235	47280.9	296.96
MR1389	113.668	83.5336	1.36288	12865.4	1307338	0.0165743	46948.3	295.583
MR1391	116.308	84.6825	1.33526	13424.7	1394283	0.0155903	48765.9	301.674
MR1392	111.778	83.1964	1.34657	12646.4	1281398	0.0166479	46307.7	292.486
MR1395	110.238	84.069	1.26024	12720.7	1304682	0.0152907	46907.8	293.271
MR1402	116.712	83.9399	1.40101	13189.6	1345035	0.0167434	47894.4	300.473
MR1404B	113.155	83.8138	1.3313	12888.6	1313118	0.01599	47108.2	295.691
MR1406	111.616	83.2255	1.34021	12642.6	1281629	0.0165514	46310.2	292.371
MR1407	110.001	82.9591	1.32793	12438.7	1256497	0.0165956	45726.4	289.755
MR1410	113.117	83.6036	1.3437	12841.9	1305972	0.0162812	46920.4	295.134
MR1411	115.832	84.2341	1.35333	13239.4	1359785	0.015963	48113.9	299.977
MR1412	110.734	82.9451	1.34236	12494.4	1261349	0.0167378	45839.4	290.516
MR1413	113.925	83.6877	1.35445	12915.3	1312547	0.0162968	47113.4	296.293
MR1415	112.275	82.847	1.38658	12577.1	1266798	0.0173808	46004.3	292.186
MR1416	113.081	83.3934	1.35573	12800.5	1299509	0.0165417	46739.5	294.526
MR1419	114.536	83.8363	1.35519	13017	1327953	0.0162276	47426.2	297.426
MR1420	116.602	84.1921	1.37045	13289.5	1363326	0.0161504	48212.6	300.822
MR1422	115.868	84.2201	1.3554	13230.8	1357338	0.0159851	48083.5	299.985
MR1423	112.311	83.1833	1.36814	12649.7	1279080	0.0169905	46316.7	293.142
MR1425	113.238	83.4291	1.36028	12803.9	1298726	0.0165816	46760.6	294.829
MR1426	112.055	84.2901	1.28446	12916.6	1326861	0.0153076	47398.5	295.618
MR1428	113.725	83.6472	1.35307	12899.3	1312122	0.0163387	47071.2	295.97
MR1429	112.751	83.7297	1.33008	12831.3	1305709	0.0160439	46935.5	294.951
MR1431	116.272	83.6596	1.40014	13107.8	1331707	0.0167741	47563.9	299.152
MR1432	115.245	83.4635	1.39803	12949.6	1309864	0.0169095	47103.8	297.377
MR1433	109.891	83.6036	1.28007	12588.4	1282160	0.0156096	46333.4	291.255
MR1434	114.732	84.6825	1.30922	13271.1	1376098	0.0153572	48405.9	299.772
MR1435	115.318	83.5616	1.39233	12981.3	1314807	0.0167773	47217.1	297.712
MR1437	118.435	84.2061	1.39847	13477.6	1385980	0.0163824	48675.4	303.185
MR1439	117.739	83.8654	1.41533	13283.4	1354115	0.0167408	48066.1	301.433
MR1440	112.751	82.6368	1.4132	12562.3	1262012	0.0178698	45897.8	292.289
MR1442	115.135	83.0712	1.42651	12842.3	1293150	0.0175579	46711.8	296.331
MR1444	115.208	83.3374	1.40866	12904.6	1302317	0.0171325	46962.8	297.16
MR1446	115.722	84.5563	1.33238	13337.9	1381952	0.0156319	48505.5	300.643
MR1448	110.404	83.0151	1.32858	12491.2	1262558	0.0165094	45866.7	290.372
MR1449	116.382	84.3042	1.35977	13291	1364285	0.01597	48257.8	300.826
MR1450	109.268	82.5668	1.34009	12330.5	1245285	0.0171774	45340.9	287.779
MR1451	116.235	83.6456	1.40711	13070.6	1324975	0.0169086	47471	299.106
MR1457	110.368	83.2253	1.30978	12552.6	1273135	0.0161264	46102.5	290.932
MR1458	116.125	83.4215	1.41807	13010.2	1314916	0.0171464	47235.1	298.396
MR1459	114.333	83.4291	1.3846	12881	1305140	0.0168275	46940.7	296.161
MR1461	113.815	83.5756	1.3592	12881.7	1307506	0.016417	46991.4	295.89
MR1462	117.131	83.9526	1.39613	13265.7	1355493	0.0165072	48059.9	300.879
MR1463B	114.585	83.7998	1.35991	12995.4	1322261	0.0162773	47355.5	297.452
MR1464	110.724	83.3128	1.3125	12602.4	1279983	0.0161831	46256	291.574
MR1465A	114.145	83.7717	1.35201	12965.3	1320536	0.0162218	47269.2	296.766
MR1465B	113.191	83.1693	1.36465	12788.8	1297022	0.0167215	46648.9	294.287
MR1466	118.362	84.3042	1.39663	13463.2	1382778	0.0163394	48672.1	303.296
MR1467	111.945	82.7349	1.3843	12556.1	1266404	0.0174831	45927.3	291.504
MR1469	112.971	83.6596	1.33714	12837	1305188	0.0161399	46923.7	295.086
MR1470	114.072	83.9259	1.34225	12993.2	1326076	0.0160443	47397.8	297.046
MR1471	117.592	83.8698	1.41133	13259.3	1348908	0.0167205	48000.4	301.31
MR1472	119.059	85.1728	1.35333	13819.6	1450572	0.015499	49920.7	306.26
MR1474	119.682	84.4303	1.40527	13667.2	1414071	0.0163213	49227.1	305.276
MR1475	112.055	82.9591	1.36532	12631.1	1277984	0.0170252	46186.4	292.197
MR1476	112.265	83.2546	1.35307	12692.4	1286061	0.0166633	46435.3	293.216
MR1477	117.629	83.2113	1.46494	13062.6	1314382	0.0177973	47294.7	299.912
MR1478	111.541	83.7157	1.3068	12735.5	1296860	0.0158148	46712	293.482
MR1480	113.157	83.3128	1.36868	12767.1	1293172	0.0167738	46630.4	294.438
MR1482	111.535	83.3709	1.32675	12670.7	1286542	0.0162869	46432.8	292.664
MR1483	108.859	82.4693	1.33731	12334.3	1250411	0.0174451	45353.4	287.131
MR1484	108.131	82.6649	1.30648	12255	1237981	0.0165975	45189.6	286.692

## Sheet: Unsummarized
genotype	height	radius	height/radius	area	volume	para_coeff	surface_area	arc_length	replicate
MR0001	127.706	89.739	1.42308	15280.2	1.61544e+06	0.015858	55080.1	326.427	G31
MR0003	147.264	89.739	1.64103	17620.4	1.86285e+06	0.0182866	61675.1	359.908	G31
MR0004	113.9	86.2875	1.32	13104.1	1.3321e+06	0.0152977	48101.2	299.033	G31
MR0005	79.3845	71.331	1.1129	7550.1	634472	0.015602	29101	223.351	G31
MR0006	106.996	89.739	1.19231	12802.3	1.35348e+06	0.0132864	48316.7	292.327	G31
MR0007	96.642	80.535	1.2	10377.4	984589	0.0149004	39091.8	263.334	G31
MR0008	110.448	83.9865	1.31507	12368.2	1.22376e+06	0.0156581	45443.1	290.374	G31
MR0009	187.531	95.4915	1.96386	23876.9	2.68611e+06	0.0205658	81184	437.483	G31
MR0011	118.502	77.0835	1.53731	12179.3	1.10603e+06	0.0199435	43175.2	295.346	G31
MR0014	133.458	72.4815	1.84127	12897.6	1.10133e+06	0.0254033	44271.3	316.191	G31
MR0015	88.5885	90.8895	0.974684	10735.7	1.14954e+06	0.0107238	43328.2	265.298	G31
MR0016	102.395	74.7825	1.36923	10209.8	899490	0.0183095	37138.1	265.265	G31
MR0018	135.759	100.094	1.35632	18118.1	2.13649e+06	0.0135505	66056.9	352.915	G31
MR0020	112.749	97.7925	1.15294	14701.3	1.69373e+06	0.0117897	56042.7	312.419	G31
MR0022	118.502	94.341	1.2561	14906.1	1.6567e+06	0.0133144	55435.1	317.056	G31
MR0024	133.458	90.8895	1.46835	16173.2	1.73178e+06	0.0161554	57892.2	337.567	G31
MR0025	115.05	94.341	1.21951	14471.9	1.60845e+06	0.0129266	54264.4	311.455	G31
MR0027	127.706	100.094	1.27586	17043.3	2.00975e+06	0.0127467	63117.4	339.624	G31
MR0028	110.448	92.04	1.2	13554.2	1.46971e+06	0.0130378	51058.6	300.962	G31
MR0029	140.361	92.04	1.525	17225.1	1.86775e+06	0.0165689	61163.2	350.722	G31
MR0030	154.167	85.137	1.81081	17500.4	1.75529e+06	0.0212694	60227.7	366.81	G31
MR0033	132.308	101.244	1.30682	17860.5	2.13031e+06	0.0129076	65728.9	348.674	G31
MR0034	148.415	88.5885	1.67532	17530.4	1.82958e+06	0.0189113	61129.2	360.583	G31
MR0035	119.652	83.9865	1.42466	13398.9	1.32574e+06	0.0169629	48286.2	305.722	G31
MR0036	117.351	90.8895	1.29114	14221.3	1.52277e+06	0.0142056	52500.9	310.665	G31
MR0038	163.371	97.7925	1.67059	21301.9	2.45418e+06	0.017083	74318.4	397.244	G31
MR0040	127.706	88.5885	1.44156	15084.3	1.57429e+06	0.0162725	54215.2	325.002	G31
MR0041	116.201	79.3845	1.46377	12299.4	1.15027e+06	0.018439	44055.8	294.212	G31
MR0045	106.996	83.9865	1.27397	11981.7	1.18552e+06	0.0151688	44389.9	284.702	G31
MR0046	125.404	96.642	1.29762	16159.1	1.83978e+06	0.0134271	59576.8	331.36	G31
MR0047	110.448	81.6855	1.35211	12029.3	1.15762e+06	0.0165527	43891.2	287.428	G31
MR0048	163.371	86.2875	1.89333	18795.8	1.91069e+06	0.0219422	64245	384.423	G31
MR0050	94.341	92.04	1.025	11577.5	1.25538e+06	0.0111365	45876.4	275.672	G31
MR0052	139.21	86.2875	1.61333	16016.2	1.62812e+06	0.0186972	56239.1	341.918	G31
MR0053	104.695	89.739	1.16667	12527	1.32437e+06	0.0130007	47583.2	288.646	G31
MR0054	155.317	97.7925	1.58824	20251.8	2.3332e+06	0.0162409	71327	383.271	G31
MR0055	133.458	95.4915	1.39759	16992.1	1.91159e+06	0.0146358	61508	343.267	G31
MR0056	147.264	88.5885	1.66234	17394.5	1.8154e+06	0.0187647	60740.5	358.577	G31
MR0059	131.157	90.8895	1.44304	15894.4	1.70192e+06	0.0158768	57113.5	333.672	G31
MR0061	130.006	73.632	1.76562	12763.5	1.10718e+06	0.023979	44106	311.358	G31
MR0065	116.201	86.2875	1.34667	13368.9	1.35901e+06	0.0156067	48827.3	302.844	G31
MR0066	144.963	87.438	1.65789	16900.4	1.74091e+06	0.0189608	59043.7	353.243	G31
MR0068	77.0835	71.331	1.08065	7331.26	616081	0.0151497	28529.2	219.752	G31
MR0069	108.147	74.7825	1.44615	10783.3	950023	0.0193381	38729.2	274.924	G31
MR0070	148.415	109.297	1.35789	21628.4	2.78495e+06	0.0124238	78832.8	385.658	G31
MR0073	140.361	95.4915	1.46988	17871	2.01046e+06	0.0153928	63955	354.908	G31
MR0076	163.371	87.438	1.86842	19046.4	1.96198e+06	0.0213685	65230.8	385.667	G31
MR0077	96.642	85.137	1.13514	10970.4	1.10033e+06	0.013333	42021.2	269.577	G31
MR0078	110.448	86.2875	1.28	12707	1.29174e+06	0.0148341	47018.1	293.355	G31
MR0081	113.9	82.836	1.375	12580	1.22767e+06	0.0165991	45713.4	294.636	G31
MR0082	147.264	111.599	1.31959	21912.6	2.88093e+06	0.0118244	80440.7	386.691	G31
MR0083	108.147	77.0835	1.40299	11115.1	1.00939e+06	0.0182008	40198.2	277.781	G31
MR0085	100.094	77.0835	1.29851	10287.4	934219	0.0168455	37921.7	264.399	G31
MR0086	97.7925	80.535	1.21429	10501	996311	0.0150777	39422.9	265.188	G31
MR0088	135.759	103.545	1.31111	18742.9	2.28637e+06	0.0126622	68918.2	357.333	G31
MR0089	132.308	83.9865	1.57534	14816.1	1.46596e+06	0.0187571	52265.4	327.288	G31
MR0090	144.963	97.7925	1.48235	18901.7	2.17765e+06	0.0151581	67519.7	365.533	G31
MR0091	124.254	100.094	1.24138	16582.7	1.95543e+06	0.0124022	61870.3	333.996	G31
MR0092	106.996	67.8795	1.57627	9683.83	774402	0.0232216	34156.9	264.619	G31
MR0093	120.803	90.8895	1.32911	14639.6	1.56756e+06	0.0146234	53643.8	316.354	G31
MR0094	97.7925	82.836	1.18056	10801	1.05406e+06	0.0142517	40882.4	268.275	G31
MR0102	89.739	88.5885	1.01299	10599.8	1.10626e+06	0.0114347	42178.8	263.708	G31
MR0103	121.953	82.836	1.47222	13469.5	1.31447e+06	0.0177727	48186.4	308.194	G31
MR0104C	138.06	98.943	1.39535	18213.4	2.12304e+06	0.0141026	65953.7	355.304	G31
MR0106	96.642	71.331	1.35484	9191.43	772400	0.0189937	33520	251.31	G31
MR0108	131.157	89.739	1.46154	15693.2	1.6591e+06	0.0162865	56231.3	332.256	G31
MR0109	104.695	83.9865	1.24658	11724	1.16002e+06	0.0148426	43692.1	280.949	G31
MR0110A	156.468	113.9	1.37374	23762.2	3.18852e+06	0.012061	86366.6	404.906	G31
MR0112	109.297	93.1905	1.17284	13580.7	1.49099e+06	0.0125854	51503.8	300.668	G31
MR0115	113.9	90.8895	1.25316	13803	1.47798e+06	0.0137878	51365.7	305.02	G31
MR0118B	103.545	81.6855	1.26761	11277.5	1.08527e+06	0.0155181	41837.2	276.05	G31
MR0119	105.846	87.438	1.21053	12340	1.27114e+06	0.0138444	46367.9	287.393	G31
MR0120	115.05	78.234	1.47059	12001.1	1.10611e+06	0.0187973	42943.8	290.852	G31
MR0121	161.07	117.351	1.37255	25202.3	3.48424e+06	0.0116961	91620	416.944	G31
MR0122	109.297	87.438	1.25	12742.3	1.31259e+06	0.0142958	47451.4	292.984	G31
MR0123	186.381	103.545	1.8	25731.8	3.13892e+06	0.0173837	88640.6	444.149	G31
MR0124	263.464	117.351	2.2451	41223.8	5.69922e+06	0.0191315	137831	597.486	G31
MR0125	143.812	93.1905	1.54321	17869.3	1.96182e+06	0.0165597	63296.4	358.013	G31
MR0126	104.695	79.3845	1.31884	11081.6	1.03638e+06	0.0166133	40686.2	274.954	G31
MR01301	157.619	105.846	1.48913	22244.4	2.77381e+06	0.0140688	79382.3	396.86	G31
MR0130	102.395	77.0835	1.32836	10523.9	955695	0.0172327	38568.3	268.195	G31
MR0131	116.201	77.0835	1.50746	11942.9	1.08455e+06	0.0195562	42509.3	291.411	G31
MR0132	100.094	78.234	1.27941	10441	962314	0.0163537	38637.9	265.894	G31
MR0133	120.803	85.137	1.41892	13713	1.37541e+06	0.0166663	49464	309.088	G31
MR0135	134.608	95.4915	1.40964	17138.6	1.92807e+06	0.0147619	61914.1	345.197	G31
MR0137	138.06	87.438	1.57895	16095.6	1.65801e+06	0.0180579	56753.6	341.284	G31
MR0138	126.555	88.5885	1.42857	14948.4	1.56011e+06	0.0161259	53836.7	323.061	G31
MR0140	124.254	89.739	1.38462	14867.2	1.57178e+06	0.0154294	53935	320.635	G31
MR0141	117.351	88.5885	1.32468	13861.3	1.44664e+06	0.0149531	50834.8	307.694	G31
MR0142	132.308	95.4915	1.38554	16845.7	1.89511e+06	0.0145096	61102.5	341.34	G31
MR0143	77.0835	63.2775	1.21818	6503.53	484819	0.0192514	24393.4	208.746	G31
MR0144	97.7925	71.331	1.37097	9300.85	781596	0.0192198	33821.6	253.226	G31
MR0145	92.04	59.826	1.53846	7341.85	517460	0.0257156	26022.5	229.33	G31
MR0148	177.177	121.953	1.45283	28809.7	4.13916e+06	0.011913	103366	449.749	G31
MR0151	117.351	79.3845	1.47826	12421.1	1.16166e+06	0.0186215	44396.6	296.165	G31
MR0152	108.147	88.5885	1.22078	12774.1	1.33318e+06	0.0137803	47884.2	292.642	G31
MR0153	146.114	95.4915	1.53012	18603.5	2.09286e+06	0.0160236	66011.9	364.712	G31
MR0155	134.608	105.846	1.27174	18997	2.36887e+06	0.012015	70413.5	358.432	G31
MR0158	117.351	101.244	1.15909	15841.4	1.88949e+06	0.0114485	60291.2	324.438	G31
MR0159	110.448	93.1905	1.18519	13723.6	1.50668e+06	0.0127179	51884.7	302.509	G31
MR0165	146.114	82.836	1.76389	16137.9	1.57488e+06	0.0212937	55775.9	350.03	G31
MR0167	158.769	101.244	1.56818	21432.5	2.55637e+06	0.0154891	75674	393.301	G31
MR0168	125.404	83.9865	1.49315	14043	1.38948e+06	0.0177785	50085.8	315.464	G31
MR0169	126.555	77.0835	1.64179	13007.1	1.1812e+06	0.0212989	45523.5	309.247	G31
MR0170	140.361	92.04	1.525	17225.1	1.86775e+06	0.0165689	61163.2	350.722	G31
MR0171	132.308	86.2875	1.53333	15222	1.54739e+06	0.0177701	53989.9	330.029	G31
MR0172	115.05	78.234	1.47059	12001.1	1.10611e+06	0.0187973	42943.8	290.852	G31
MR0174	153.017	90.8895	1.68354	18543.5	1.98557e+06	0.018523	64605.1	371.254	G31
MR0177	111.599	72.4815	1.53968	10785.1	920943	0.0212424	38220.7	278.005	G31
MR0178	140.361	87.438	1.60526	16363.8	1.68565e+06	0.0183589	57514.9	345.257	G31
MR0179	115.05	86.2875	1.33333	13236.5	1.34556e+06	0.0154522	48463.9	300.936	G31
MR0180	121.953	80.535	1.51429	13095.3	1.24246e+06	0.0188028	46567.3	305.4	G31
MR0182	113.9	80.535	1.41429	12230.5	1.16041e+06	0.0175611	44149.8	291.75	G31
MR0183	139.21	93.1905	1.49383	17297.5	1.89904e+06	0.0160298	61687	350.148	G31
MR0185	132.308	88.5885	1.49351	15627.9	1.63102e+06	0.0168589	55735.5	332.806	G31
MR0188	98.943	94.341	1.04878	12445.8	1.38327e+06	0.0111169	48924.2	286.008	G31
MR0189	159.919	85.137	1.87838	18153.4	1.82078e+06	0.022063	62122.6	377.026	G31
MR0191	123.103	86.2875	1.42667	14163.1	1.43975e+06	0.0165339	51023.7	314.391	G31
MR0192	151.866	110.448	1.375	22364.4	2.91002e+06	0.0124493	81268.3	392.867	G31
MR0193	104.695	95.4915	1.09639	13330	1.49961e+06	0.0114815	51627.3	296.553	G31
MR0194	116.201	87.438	1.32895	13547.1	1.3955e+06	0.0151987	49642.3	304.315	G31
MR0203	132.308	97.7925	1.35294	17251.6	1.98754e+06	0.0138348	62936	344.251	G31
MR0207	167.973	95.4915	1.75904	21386.7	2.40596e+06	0.0184209	73950.3	402.697	G31
MR0209	159.919	92.04	1.7375	19625.3	2.12801e+06	0.0188777	68000.5	384.654	G31
MR0210	109.297	86.2875	1.26667	12574.7	1.27828e+06	0.0146796	46658.8	291.473	G31
MR0212	132.308	93.1905	1.41975	16439.7	1.80488e+06	0.015235	59291.5	338.462	G31
MR0213	135.759	87.438	1.55263	15827.3	1.63038e+06	0.0177569	55994.5	337.324	G31
MR0215	158.769	93.1905	1.7037	19727.7	2.16585e+06	0.0182819	68586.8	383.939	G31
MR0216	117.351	89.739	1.30769	14041.3	1.48446e+06	0.0145722	51665	309.175	G31
MR0217	113.9	89.739	1.26923	13628.3	1.4408e+06	0.0141436	50540.8	303.511	G31
MR0218	110.448	82.836	1.33333	12198.8	1.19046e+06	0.0160961	44664.3	288.896	G31
MR0219	140.361	105.846	1.32609	19808.9	2.4701e+06	0.0125285	72627.4	367.892	G31
MR0220	108.147	88.5885	1.22078	12774.1	1.33318e+06	0.0137803	47884.2	292.642	G31
MR0221	102.395	75.933	1.34848	10366.8	927380	0.0177589	37850.3	266.725	G31
MR0223	101.244	89.739	1.12821	12114	1.28071e+06	0.0125721	46490.7	283.17	G31
MR0224	98.943	70.1805	1.40984	9258.49	765487	0.0200887	33445.7	253.707	G31
MR0226	102.395	73.632	1.39062	10052.7	872027	0.0188862	36431.4	263.815	G31
MR0227	128.856	95.4915	1.3494	16406.2	1.84567e+06	0.0141311	59890.7	335.587	G31
MR0230	103.545	77.0835	1.34328	10642.1	966433	0.0174263	38892.7	270.102	G31
MR0231	112.749	105.846	1.06522	15912	1.98418e+06	0.0100638	62219.2	323.583	G31
MR0232	142.662	110.448	1.29167	21009	2.73366e+06	0.0116948	77550.8	377.625	G31
MR0233	93.1905	65.5785	1.42105	8148.39	629527	0.0216695	29381.8	238.304	G31
MR0234B	110.448	86.2875	1.28	12707	1.29174e+06	0.0148341	47018.1	293.355	G31
MR0236	155.317	96.642	1.60714	20013.6	2.27862e+06	0.0166299	70327.1	381.919	G31
MR0237	119.652	100.094	1.1954	15968.5	1.88301e+06	0.0119429	60220.5	326.562	G31
MR0238	134.608	88.5885	1.51948	15899.7	1.65938e+06	0.0171521	56499.3	336.731	G31
MR0239	120.803	96.642	1.25	15566.1	1.77226e+06	0.0129343	57966.9	323.831	G31
MR0240	102.395	100.094	1.02299	13665.4	1.61142e+06	0.0102203	54187.2	299.492	G31
MR0242	142.662	86.2875	1.65333	16413.3	1.66849e+06	0.0191608	57370.8	347.91	G31
MR0246	127.706	88.5885	1.44156	15084.3	1.57429e+06	0.0162725	54215.2	325.002	G31
MR0250	102.395	80.535	1.27143	10995.1	1.0432e+06	0.0157873	40756.7	272.664	G31
MR0251	85.137	67.8795	1.25424	7705.41	616191	0.0184774	28667.7	227.903	G31
MR0252	121.953	95.4915	1.27711	15527.3	1.74679e+06	0.0133741	57488.1	324.201	G31
MR0254	146.114	101.244	1.44318	19724.2	2.3526e+06	0.0142545	70873.5	371.716	G31
MR0256	141.512	95.4915	1.48193	18017.5	2.02694e+06	0.0155189	64365.2	356.862	G31
MR0257	126.555	86.2875	1.46667	14560.2	1.48011e+06	0.0169974	52131.3	320.225	G31
MR0258	103.545	89.739	1.15385	12389.4	1.30982e+06	0.0128578	47217.9	286.814	G31
MR0261A	153.017	104.695	1.46154	21360.2	2.6346e+06	0.0139599	76537	387.641	G31
MR0263	119.652	79.3845	1.50725	12664.7	1.18444e+06	0.0189867	45079.9	300.082	G31
MR0264	130.006	90.8895	1.43038	15755	1.68699e+06	0.0157376	56725.2	331.73	G31
MR0265	133.458	97.7925	1.36471	17401.6	2.00482e+06	0.0139551	63349.2	346.165	G31
MR0267	130.006	81.6855	1.59155	14159.5	1.36262e+06	0.0194839	49849.6	320.603	G31
MR0269	112.749	77.0835	1.46269	11588.1	1.05234e+06	0.0189754	41514.9	285.542	G31
MR0271	144.963	96.642	1.5	18679.4	2.12671e+06	0.0155212	66556.8	364.135	G31
MR0272	110.448	82.836	1.33333	12198.8	1.19046e+06	0.0160961	44664.3	288.896	G31
MR0274	118.502	87.438	1.35526	13815.4	1.42313e+06	0.0154997	50379.1	308.132	G31
MR0275	105.846	81.6855	1.29577	11528.1	1.10939e+06	0.015863	42518.6	279.821	G31
MR0276	149.565	108.147	1.38298	21566.7	2.74776e+06	0.012788	78261.1	386.122	G31
MR0277	120.803	86.2875	1.4	13898.3	1.41284e+06	0.0162248	50288.7	310.524	G31
MR0279A	111.599	90.8895	1.22785	13524.2	1.44812e+06	0.0135092	50613.4	301.284	G31
MR0281	149.565	108.147	1.38298	21566.7	2.74776e+06	0.012788	78261.1	386.122	G31
MR0283	98.943	83.9865	1.17808	11079.8	1.09629e+06	0.014027	41963.9	271.67	G31
MR0286	101.244	81.6855	1.23944	11026.9	1.06116e+06	0.0151733	41159.4	272.302	G31
MR0288	86.2875	85.137	1.01351	9795.01	982436	0.0119045	38969.1	253.499	G31
MR0292	106.996	87.438	1.22368	12474.1	1.28496e+06	0.0139949	46728.1	289.251	G31
MR0293	96.642	78.234	1.23529	10080.9	929131	0.0157897	37663.4	260.268	G31
MR0294	119.652	79.3845	1.50725	12664.7	1.18444e+06	0.0189867	45079.9	300.082	G31
MR0301	118.502	92.04	1.2875	14542.5	1.57687e+06	0.0139885	53726.6	314.048	G31
MR0302	95.4915	82.836	1.15278	10546.8	1.02925e+06	0.0139164	40207.1	264.606	G31
MR0303	100.094	67.8795	1.47458	9059.06	724441	0.0217234	32397.1	252.81	G31
MR0305	136.91	89.739	1.52564	16381.5	1.73187e+06	0.0170009	58162.7	342.051	G31
MR0306	115.05	82.836	1.38889	12707	1.24007e+06	0.0167667	46064.6	296.559	G31
MR0310	138.06	97.7925	1.41176	18001.6	2.07395e+06	0.0144363	65009.1	353.866	G31
MR0311	108.147	77.0835	1.40299	11115.1	1.00939e+06	0.0182008	40198.2	277.781	G31
MR0313	126.555	78.234	1.61765	13201.2	1.21672e+06	0.020677	46331.2	310.586	G31
MR0314	140.361	95.4915	1.46988	17871	2.01046e+06	0.0153928	63955	354.908	G31
MR0315	119.652	80.535	1.48571	12848.2	1.21902e+06	0.0184481	45873.4	301.478	G31
MR0318	123.103	86.2875	1.42667	14163.1	1.43975e+06	0.0165339	51023.7	314.391	G31
MR0319	127.706	106.996	1.19355	18218.7	2.29651e+06	0.011155	68737.6	348.77	G31
MR0325	134.608	95.4915	1.40964	17138.6	1.92807e+06	0.0147619	61914.1	345.197	G31
MR0326	121.953	79.3845	1.53623	12908.2	1.20721e+06	0.0193518	45765.7	304.017	G31
MR0330	90.8895	82.836	1.09722	10038.6	979652	0.0132457	38869.8	257.35	G31
MR0337	101.244	89.739	1.12821	12114	1.28071e+06	0.0125721	46490.7	283.17	G31
MR0341	103.545	88.5885	1.16883	12230.5	1.27645e+06	0.0131939	46431.1	285.25	G31
MR0342	120.803	86.2875	1.4	13898.3	1.41284e+06	0.0162248	50288.7	310.524	G31
MR0345	149.565	90.8895	1.64557	18125.2	1.94078e+06	0.0181052	63409.4	365.24	G31
MR0347	144.963	95.4915	1.51807	18457	2.07638e+06	0.0158975	65599.3	362.745	G31
MR0351	136.91	97.7925	1.4	17851.6	2.05667e+06	0.014316	64593.1	351.935	G31
MR0353	133.458	94.341	1.41463	16787.4	1.8658e+06	0.0149949	60595.8	341.829	G31
MR0356	127.706	88.5885	1.44156	15084.3	1.57429e+06	0.0162725	54215.2	325.002	G31
MR0357	124.254	95.4915	1.3012	15820.3	1.77975e+06	0.0136264	58285.7	327.978	G31
MR0358	121.953	87.438	1.39474	14217.8	1.46458e+06	0.0159512	51490.1	313.894	G31
MR0361	92.04	82.836	1.11111	10165.6	992053	0.0134134	39202.4	259.153	G31
MR0362	111.599	92.04	1.2125	13695.4	1.48502e+06	0.0131736	51437	302.815	G31
MR0364	124.254	85.137	1.45946	14104.8	1.41471e+06	0.0171425	50555.7	314.915	G31
MR0367	140.361	100.094	1.4023	18732.3	2.20891e+06	0.0140099	67753.6	360.603	G31
MR0368	90.8895	78.234	1.16176	9480.87	873825	0.0148499	36058.2	251.02	G31
MR0369	85.137	73.632	1.15625	8358.41	725056	0.0157031	31835.1	235.604	G31
MR0372	148.415	113.9	1.30303	22539.1	3.0244e+06	0.0114402	83009.3	391.556	G31
MR0373	131.157	90.8895	1.44304	15894.4	1.70192e+06	0.0158768	57113.5	333.672	G31
MR0375A	112.749	77.0835	1.46269	11588.1	1.05234e+06	0.0189754	41514.9	285.542	G31
MR0375B	106.996	94.341	1.13415	13458.9	1.49586e+06	0.0120218	51567	298.58	G31
MR0376	154.167	92.04	1.675	18919.4	2.05147e+06	0.0181986	65974.8	374.582	G31
MR0377	156.468	78.234	2	16321.5	1.50431e+06	0.0255643	55355.7	363.495	G31
MR0382	142.662	92.04	1.55	17507.5	1.89837e+06	0.0168405	61959.8	354.665	G31
MR0384A	131.157	79.3845	1.65217	13882.4	1.29832e+06	0.0208123	48530.8	319.913	G31
MR0384B	179.478	101.244	1.77273	24228.1	2.88981e+06	0.0175095	83668	429.402	G31
MR0387	85.137	77.0835	1.10448	8750.21	794623	0.0143283	33809	240.349	G31
MR0388	132.308	82.836	1.59722	14613.1	1.42608e+06	0.0192817	51411.1	325.931	G31
MR0389	125.404	92.04	1.3625	15389.6	1.66873e+06	0.0148033	56046.9	325.461	G31
MR0390	113.9	81.6855	1.39437	12405.3	1.1938e+06	0.0170699	44928.8	293.188	G31
MR0392	86.2875	83.9865	1.0274	9662.65	956063	0.0122329	38257	251.852	G31
MR0395	96.642	75.933	1.27273	9784.42	875280	0.0167612	36259	257.241	G31
MR0401	110.448	90.8895	1.21519	13384.8	1.43319e+06	0.01337	50238.6	299.424	G31
MR0403	83.9865	85.137	0.986486	9533.81	956238	0.011587	38305.3	250.014	G31
MR0404	104.695	71.331	1.46774	9957.38	836767	0.0205765	35645.8	264.84	G31
MR0407	136.91	90.8895	1.50633	16591.5	1.77656e+06	0.0165732	59065	343.438	G31
MR0409	118.502	97.7925	1.21176	15451.4	1.78014e+06	0.0123912	58042.3	321.629	G31
MR0410	85.137	75.933	1.12121	8619.61	771080	0.0147658	33144.8	238.758	G31
MR0411	75.933	73.632	1.03125	7454.8	646671	0.0140055	29476.7	221.227	G31
MR0414	92.04	62.127	1.48148	7624.23	558030	0.023846	27238.3	232.109	G31
MR0416	81.6855	74.7825	1.09231	8144.86	717571	0.0146065	31583.5	231.749	G31
MR0420	101.244	71.331	1.41935	9629.11	809181	0.0198981	34730.6	259.009	G31
MR0421	116.201	75.933	1.5303	11764.6	1.05242e+06	0.0201533	41744.1	290.025	G31
MR0422	112.749	80.535	1.4	12107	1.14869e+06	0.0173837	43807.1	289.818	G31
MR0424	154.167	93.1905	1.65432	19155.9	2.10307e+06	0.017752	66950	375.907	G31
MR0426	105.846	71.331	1.48387	10066.8	845962	0.0208026	35952.1	266.794	G31
MR0429	112.749	83.9865	1.34247	12625.9	1.24926e+06	0.0159843	46149.4	294.181	G31
MR0430	108.147	94.341	1.14634	13603.6	1.51194e+06	0.012151	51949.2	300.402	G31
MR0431	113.9	81.6855	1.39437	12405.3	1.1938e+06	0.0170699	44928.8	293.188	G31
MR0434	102.395	88.5885	1.15584	12094.6	1.26227e+06	0.0130473	46070.4	283.418	G31
MR0435	102.395	86.2875	1.18667	11780.5	1.19755e+06	0.0137525	44522	280.301	G31
MR0437	106.996	77.0835	1.38806	10996.9	998648	0.0180072	39870.7	275.853	G31
MR0438	135.759	89.739	1.51282	16243.8	1.71732e+06	0.016858	57775.2	340.084	G31
MR0439	89.739	65.5785	1.36842	7846.6	606211	0.0208669	28546.1	232.522	G31
MR0442	104.695	82.836	1.26389	11563.4	1.12846e+06	0.0152577	42931.8	279.436	G31
MR0443	96.642	82.836	1.16667	10673.9	1.04166e+06	0.0140841	40544.2	266.437	G31
MR0445	102.395	88.5885	1.15584	12094.6	1.26227e+06	0.0130473	46070.4	283.418	G31
MR0447	106.996	79.3845	1.34783	11325.2	1.05916e+06	0.0169785	41354.2	278.765	G31
MR0448	111.599	80.535	1.38571	11983.4	1.13697e+06	0.0172064	43465.1	287.892	G31
MR0449	119.652	93.1905	1.28395	14867.2	1.63224e+06	0.0137777	54966.3	317.432	G31
MR0450	87.438	85.137	1.02703	9925.61	995536	0.0120632	39303.1	255.255	G31
MR0452	97.7925	77.0835	1.26866	10050.9	912743	0.0164582	37278.5	260.627	G31
MR0457	119.652	82.836	1.44444	13215.3	1.28967e+06	0.0174374	47476.4	304.298	G31
MR0460	66.729	70.1805	0.95082	6244.1	516259	0.0135482	25439.6	202.332	G31
MR0465	123.103	94.341	1.30488	15484.9	1.72104e+06	0.0138315	57008.6	324.596	G31
MR0466	90.8895	75.933	1.19697	9202.02	823180	0.0157635	34689.4	247.913	G31
MR0467	85.137	57.525	1.48	6530.01	442539	0.0257279	23334.1	214.767	G31
MR0470	108.147	71.331	1.51613	10285.6	864353	0.0212548	36566.7	270.716	G31
MR0472	112.749	83.9865	1.34247	12625.9	1.24926e+06	0.0159843	46149.4	294.181	G31
MR0474	106.996	89.739	1.19231	12802.3	1.35348e+06	0.0132864	48316.7	292.327	G31
MR0476	89.739	75.933	1.18182	9085.54	812760	0.015564	34378.4	246.067	G31
MR0479	94.341	81.6855	1.15493	10275.1	988804	0.0141387	39148.7	261.209	G31
MR0480	82.836	85.137	0.972973	9403.21	943139	0.0114283	37975.5	248.284	G31
MR0483	134.608	85.137	1.58108	15280.2	1.5326e+06	0.018571	53864.3	332.614	G31
MR0485	101.244	77.0835	1.31343	10405.7	944957	0.0170391	38244.6	266.294	G31
MR0489	94.341	74.7825	1.26154	9406.74	828744	0.0168694	34942.3	251.976	G31
MR0491	124.254	96.642	1.28571	16010.9	1.8229e+06	0.0133039	59173	329.47	G31
MR0492	125.404	77.0835	1.62687	12888.8	1.17046e+06	0.0211052	45186.4	307.249	G31
MR0495	86.2875	79.3845	1.08696	9133.19	854160	0.0136923	35473	245.351	G31
MR0501	104.695	86.2875	1.21333	12045.2	1.22446e+06	0.0140615	45230.5	284.001	G31
MR0503	158.769	98.943	1.60465	20945.4	2.44149e+06	0.0162179	73623.5	390.587	G31
MR0506	121.953	83.9865	1.45205	13656.5	1.35124e+06	0.0172891	49004.1	309.606	G31
MR0507	109.297	82.836	1.31944	12071.7	1.17806e+06	0.0159284	44316.2	286.994	G31
MR0509	120.803	82.836	1.45833	13342.4	1.30207e+06	0.0176051	47831.1	306.244	G31
MR0510	112.749	81.6855	1.38028	12279.9	1.18174e+06	0.0168975	44582.2	291.263	G31
MR0512	108.147	79.3845	1.36232	11446.9	1.07055e+06	0.017161	41689.4	280.678	G31
MR0514	135.759	97.7925	1.38824	17701.6	2.03939e+06	0.0141957	64177.7	350.007	G31
MR0515	136.91	97.7925	1.4	17851.6	2.05667e+06	0.014316	64593.1	351.935	G31
MR0516A	80.535	82.836	0.972222	8894.93	868046	0.0117367	35933.2	241.478	G31
MR0523	110.448	89.739	1.23077	13215.3	1.39714e+06	0.013715	49424.6	297.894	G31
MR0524	100.094	82.836	1.20833	11055.1	1.07886e+06	0.0145871	41561.7	271.971	G31
MR0525	158.769	101.244	1.56818	21432.5	2.55637e+06	0.0154891	75674	393.301	G31
MR0527	78.234	72.4815	1.07937	7560.69	645609	0.0148916	29433.6	223.154	G31
MR0528	131.157	86.2875	1.52	15089.6	1.53394e+06	0.0176155	53616.9	328.06	G31
MR0529	138.06	86.2875	1.6	15883.8	1.61467e+06	0.0185427	55862.9	339.928	G31
MR0532	115.05	86.2875	1.33333	13236.5	1.34556e+06	0.0154522	48463.9	300.936	G31
MR0533	116.201	87.438	1.32895	13547.1	1.3955e+06	0.0151987	49642.3	304.315	G31
MR0534	116.201	83.9865	1.38356	13012.4	1.2875e+06	0.0164736	47214.5	299.93	G31
MR0536	132.308	94.341	1.40244	16642.7	1.84972e+06	0.0148656	60194.2	339.897	G31
MR0539	133.458	80.535	1.65714	14330.7	1.35967e+06	0.0205767	50070.4	325.246	G31
MR0540	112.749	73.632	1.53125	11069.2	960209	0.020796	39271.8	281.354	G31
MR0542	75.933	71.331	1.06452	7221.84	606886	0.0149236	28245.1	217.966	G31
MR0543	94.341	86.2875	1.09333	10853.9	1.10336e+06	0.0126708	42075.6	267.551	G31
MR0545	134.608	93.1905	1.44444	16725.6	1.83627e+06	0.0154999	60087.4	342.342	G31
MR0546	100.094	82.836	1.20833	11055.1	1.07886e+06	0.0145871	41561.7	271.971	G31
MR0548	131.157	96.642	1.35714	16900.4	1.92417e+06	0.014043	61607.9	340.875	G31
MR0550	133.458	80.535	1.65714	14330.7	1.35967e+06	0.0205767	50070.4	325.246	G31
MR0551	124.254	78.234	1.58824	12961.2	1.1946e+06	0.0203011	45649.3	306.607	G31
MR0554	131.157	100.094	1.31034	17504	2.06406e+06	0.0130912	64372.3	345.293	G31
MR0556	143.812	83.9865	1.71233	16104.4	1.59344e+06	0.0203881	55940.6	347.283	G31
MR0557	103.545	77.0835	1.34328	10642.1	966433	0.0174263	38892.7	270.102	G31
MR0558	126.555	87.438	1.44737	14754.3	1.51985e+06	0.0165531	52981.3	321.638	G31
MR0562	101.244	74.7825	1.35385	10095	889384	0.0181038	36822	263.349	G31
MR0565	92.04	93.1905	0.987654	11436.3	1.25557e+06	0.0105982	45929.2	273.835	G31
MR0566	95.4915	70.1805	1.36066	8935.52	738784	0.0193879	32552.6	247.935	G31
MR0567	89.739	83.9865	1.06849	10049.2	994306	0.0127222	39253.6	257.168	G31
MR0571	96.642	66.729	1.44828	8598.43	675951	0.0217038	30871.8	245.55	G31
MR0572	106.996	94.341	1.13415	13458.9	1.49586e+06	0.0120218	51567	298.58	G31
MR0573	124.254	80.535	1.54286	13342.4	1.2659e+06	0.0191576	47263.5	309.338	G31
MR0575	128.856	94.341	1.36585	16208.5	1.80146e+06	0.0144778	58993.9	334.126	G31
MR0576	142.662	96.642	1.47619	18382.9	2.09296e+06	0.0152748	65725.4	360.22	G31
MR0577	132.308	96.642	1.36905	17048.6	1.94105e+06	0.0141662	62016.5	342.792	G31
MR0578	120.803	90.8895	1.32911	14639.6	1.56756e+06	0.0146234	53643.8	316.354	G31
MR0579	118.502	85.137	1.39189	13451.8	1.34921e+06	0.0163488	48739.6	305.226	G31
MR0580	90.8895	67.8795	1.33898	8226.05	657826	0.0197259	30086.8	237.36	G31
MR0581	173.726	104.695	1.65934	24251	2.99116e+06	0.0158492	84710.8	423.236	G31
MR0582	111.599	81.6855	1.3662	12154.6	1.16968e+06	0.0167251	44236.3	289.343	G31
MR0583	125.404	83.9865	1.49315	14043	1.38948e+06	0.0177785	50085.8	315.464	G31
MR0585	146.114	132.308	1.10435	25775.9	4.01772e+06	0.00834683	99596.4	412.562	G31
MR0588	123.103	87.438	1.40789	14351.9	1.4784e+06	0.0161016	51861.8	315.823	G31
MR0590	90.8895	70.1805	1.29508	8504.89	703180	0.0184536	31372.6	240.321	G31
MR0593	98.943	72.4815	1.36508	9562.05	816506	0.0188335	34807.6	256.6	G31
MR0594	92.04	75.933	1.21212	9318.5	833600	0.015963	35001.5	249.765	G31
MR0602	109.297	73.632	1.48438	10730.4	930815	0.0201594	38319.3	275.465	G31
MR0603	128.856	90.8895	1.41772	15615.5	1.67206e+06	0.0155983	56337.5	329.793	G31
MR0608	156.468	94.341	1.65854	19681.8	2.18749e+06	0.0175802	68756.1	381.24	G31
MR0609	97.7925	87.438	1.11842	11401	1.17443e+06	0.012791	43874.8	274.559	G31
MR0610	141.512	102.395	1.38202	19320	2.33058e+06	0.013497	70119.9	365.417	G31
MR0612	110.448	78.234	1.41176	11521.1	1.06186e+06	0.0180454	41605.8	283.081	G31
MR0613	63.2775	71.331	0.887097	6018.2	505738	0.0124363	25212.5	198.981	G31
MR0615	133.458	88.5885	1.50649	15763.8	1.6452e+06	0.0170055	56117.1	334.767	G31
MR0620	109.297	65.5785	1.66667	9556.75	738334	0.0254148	33355.8	265.922	G31
MR0621	185.231	115.05	1.61	28414.4	3.85128e+06	0.0139939	99813.3	455.244	G31
MR0626	110.448	74.7825	1.47692	11012.8	970237	0.0197496	39370.4	278.823	G31
MR0630	103.545	90.8895	1.13924	12548.2	1.34362e+06	0.0125343	48010.9	288.386	G31
MR0631	118.502	67.8795	1.74576	10725.1	857672	0.0257186	37132	284.656	G31
MR0635	102.395	77.0835	1.32836	10523.9	955695	0.0172327	38568.3	268.195	G31
MR0637	166.822	93.1905	1.79012	20728.4	2.27571e+06	0.0192093	71468.3	398.103	G31
MR0638	140.361	82.836	1.69444	15502.6	1.51288e+06	0.0204554	53949.1	339.932	G31
MR0642	162.221	86.2875	1.88	18663.5	1.89724e+06	0.0217876	63859.7	382.371	G31
MR0646	139.21	81.6855	1.70423	15162	1.45909e+06	0.0208633	52710.4	336.608	G31
MR0647	188.682	88.5885	2.12987	22286.7	2.32598e+06	0.0240423	74977	432.418	G31
MR0648	112.749	88.5885	1.27273	13317.7	1.38991e+06	0.0143667	49352.5	300.125	G31
MR0649	133.458	82.836	1.61111	14740.2	1.43848e+06	0.0194494	51772.1	327.921	G31
MR0653	135.759	96.642	1.40476	17493.4	1.99168e+06	0.0145357	63246.5	348.565	G31
MR0654	158.769	98.943	1.60465	20945.4	2.44149e+06	0.0162179	73623.5	390.587	G31
MR0655	110.448	87.438	1.26316	12876.5	1.32641e+06	0.0144463	47814.4	294.859	G31
MR0656	121.953	86.2875	1.41333	14030.7	1.42629e+06	0.0163794	50655.9	312.455	G31
MR0658	94.341	87.438	1.07895	10998.7	1.13298e+06	0.0123396	42822.9	269.159	G31
MR0660	82.836	89.739	0.923077	9911.49	1.04786e+06	0.0102862	40853.9	255.06	G31
MR0661	111.599	85.137	1.31081	12668.2	1.27062e+06	0.0153965	46584.2	293.754	G31
MR0667	101.244	87.438	1.15789	11803.4	1.21588e+06	0.0132425	44936.9	280.021	G31
MR0668	85.137	73.632	1.15625	8358.41	725056	0.0157031	31835.1	235.604	G31
MR0670	133.458	78.234	1.70588	13921.3	1.28309e+06	0.0218049	48388.9	322.61	G31
MR0673	113.9	86.2875	1.32	13104.1	1.3321e+06	0.0152977	48101.2	299.033	G31
MR0675	123.103	92.04	1.3375	15107.3	1.63811e+06	0.0145317	55270.3	321.638	G31
MR0676	124.254	93.1905	1.33333	15439.1	1.69501e+06	0.0143076	56528.3	325.016	G31
MR0677	104.695	80.535	1.3	11242.2	1.06664e+06	0.0161421	41428.9	276.439	G31
MR0679	115.05	79.3845	1.44928	12177.6	1.13888e+06	0.0182564	43715.7	292.265	G31
MR0682	178.328	92.04	1.9375	21884.4	2.37297e+06	0.0210506	74551.2	417.32	G31
MR0683	127.706	97.7925	1.30588	16651.5	1.91841e+06	0.0133536	61291.2	336.635	G31
MR0684	118.502	92.04	1.2875	14542.5	1.57687e+06	0.0139885	53726.6	314.048	G31
MR0686	118.502	80.535	1.47143	12724.7	1.20729e+06	0.0182707	45527.3	299.523	G31
MR0688	117.351	90.8895	1.29114	14221.3	1.52277e+06	0.0142056	52500.9	310.665	G31
MR0689	150.715	101.244	1.48864	20345.4	2.4267e+06	0.0147035	72610.6	379.518	G31
MR0695	147.264	80.535	1.82857	15813.2	1.50033e+06	0.0227053	54337.5	349.514	G31
MR0701	158.769	95.4915	1.66265	20214.8	2.27413e+06	0.0174115	70586.3	386.574	G31
MR0702	125.404	101.244	1.23864	16928.6	2.01916e+06	0.0122342	63199.7	337.385	G31
MR0706	115.05	85.137	1.35135	13060	1.30992e+06	0.0158727	47658.4	299.468	G31
MR0709	127.706	81.6855	1.56338	13908.9	1.3385e+06	0.019139	49139.5	316.638	G31
MR0711	118.502	80.535	1.47143	12724.7	1.20729e+06	0.0182707	45527.3	299.523	G31
MR0712	90.8895	83.9865	1.08219	10178	1.00705e+06	0.0128853	39588.3	258.955	G31
MR0713	73.632	71.331	1.03226	7002.99	588495	0.0144714	27680.7	214.422	G31
MR0714	128.856	78.234	1.64706	13441.2	1.23884e+06	0.021053	47015.2	314.58	G31
MR0715	112.749	97.7925	1.15294	14701.3	1.69373e+06	0.0117897	56042.7	312.419	G31
MR0716	85.137	74.7825	1.13846	8489.01	747891	0.0152236	32486.9	237.176	G31
MR0720	159.919	103.545	1.54444	22078.5	2.69327e+06	0.0149157	78193.5	398.018	G31
MR0721	130.006	94.341	1.37805	16353.3	1.81755e+06	0.0146071	59393.3	336.046	G31
MR0726A	144.963	85.137	1.7027	16455.6	1.65049e+06	0.0199996	57216.7	350.606	G31
MR0727	88.5885	97.7925	0.905882	11551.1	1.33079e+06	0.00926331	47974.9	275.495	G31
MR0728	159.919	79.3845	2.01449	16926.8	1.58304e+06	0.0253764	57353	370.913	G31
MR0731	108.147	79.3845	1.36232	11446.9	1.07055e+06	0.017161	41689.4	280.678	G31
MR0732	109.297	79.3845	1.37681	11568.7	1.08194e+06	0.0173436	42025.3	282.597	G31
MR0733	125.404	80.535	1.55714	13465.9	1.27762e+06	0.019335	47612.5	311.314	G31
MR0738	70.1805	71.331	0.983871	6674.73	560910	0.013793	26844.3	209.178	G31
MR0743	109.297	80.535	1.35714	11736.4	1.11352e+06	0.0168516	42783.3	284.053	G31
MR0745	154.167	103.545	1.48889	21284.3	2.59639e+06	0.0143791	75958.7	388.189	G31
MR0747	83.9865	80.535	1.04286	9018.47	855655	0.0129491	35520.7	243.408	G31
MR0750	174.876	87.438	2	20387.7	2.10015e+06	0.0228734	69146.8	406.263	G31
MR0751	154.167	80.535	1.91429	16554.5	1.57065e+06	0.0237696	56492.5	361.805	G31
MR0752	128.856	113.9	1.13131	19568.8	2.62584e+06	0.00993256	75035.7	359.985	G31
MR0754	96.642	77.0835	1.25373	9932.67	902004	0.0162646	36958.2	258.75	G31
MR0755	118.502	86.2875	1.37333	13633.6	1.38592e+06	0.0159158	49556.5	306.675	G31
MR0758	121.953	86.2875	1.41333	14030.7	1.42629e+06	0.0163794	50655.9	312.455	G31
MR0760	121.953	82.836	1.47222	13469.5	1.31447e+06	0.0177727	48186.4	308.194	G31
MR0763	78.234	73.632	1.0625	7680.7	666267	0.0144299	30059	224.77	G31
MR0765	78.234	69.03	1.13333	7200.66	585587	0.016418	27595.1	218.367	G31
MR0767	116.201	93.1905	1.24691	14438.4	1.58515e+06	0.0133803	53803.8	311.796	G31
MR0768	116.201	97.7925	1.18824	15151.4	1.74558e+06	0.0121506	57239.4	317.929	G31
MR0769	100.094	80.535	1.24286	10748	1.01975e+06	0.0154325	40087.9	268.914	G31
MR0770	121.953	88.5885	1.37662	14404.8	1.50337e+06	0.0155395	52329.8	315.341	G31
MR0771	110.448	82.836	1.33333	12198.8	1.19046e+06	0.0160961	44664.3	288.896	G31
MR0773	111.599	77.0835	1.44776	11469.9	1.0416e+06	0.0187817	41184.7	283.594	G31
MR0778	117.351	86.2875	1.36	13501.2	1.37247e+06	0.0157613	49191.6	304.757	G31
MR0781	170.274	105.846	1.6087	24030.4	2.99652e+06	0.0151985	84426.6	418.582	G31
MR0783	120.803	105.846	1.1413	17048.6	2.12591e+06	0.0107827	65193.5	336.199	G31
MR0784	100.094	88.5885	1.12987	11822.8	1.2339e+06	0.0127541	45352.2	279.771	G31
MR0787	159.919	85.137	1.87838	18153.4	1.82078e+06	0.022063	62122.6	377.026	G31
MR0788	72.4815	75.933	0.954545	7338.32	656460	0.0125709	29852.6	219.343	G31
MR0790	98.943	90.8895	1.08861	11990.5	1.2839e+06	0.0119773	46547.5	281.154	G31
MR0793	96.642	86.2875	1.12	11118.7	1.13027e+06	0.0129799	42769	271.16	G31
MR0795	135.759	81.6855	1.66197	14786.1	1.42291e+06	0.020346	51634	330.58	G31
MR0802	138.06	87.438	1.57895	16095.6	1.65801e+06	0.0180579	56753.6	341.284	G31
MR0805	116.201	93.1905	1.24691	14438.4	1.58515e+06	0.0133803	53803.8	311.796	G31
MR0808	118.502	71.331	1.66129	11270.4	947110	0.0232899	39360.1	288.585	G31
MR0810	106.996	79.3845	1.34783	11325.2	1.05916e+06	0.0169785	41354.2	278.765	G31
MR0811	121.953	82.836	1.47222	13469.5	1.31447e+06	0.0177727	48186.4	308.194	G31
MR0817	102.395	73.632	1.39062	10052.7	872027	0.0188862	36431.4	263.815	G31
MR0818	102.395	78.234	1.30882	10681	984436	0.0167296	39291.9	269.675	G31
MR0820	136.91	95.4915	1.43373	17431.6	1.96102e+06	0.0150143	62728.5	349.07	G31
MR0821	167.973	103.545	1.62222	23190.4	2.8289e+06	0.0156668	81345.9	411.907	G31
MR0823	98.943	90.8895	1.08861	11990.5	1.2839e+06	0.0119773	46547.5	281.154	G31
MR0827	140.361	86.2875	1.62667	16148.5	1.64158e+06	0.0188517	56615.8	343.912	G31
MR0828	138.06	86.2875	1.6	15883.8	1.61467e+06	0.0185427	55862.9	339.928	G31
MR0829	134.608	103.545	1.3	18584	2.267e+06	0.0125549	68484.6	355.438	G31
MR0835	134.608	82.836	1.625	14867.2	1.45088e+06	0.0196171	52133.7	329.914	G31
MR0836	159.919	93.1905	1.71605	19870.6	2.18155e+06	0.0184144	68997.1	385.954	G31
MR0838	113.9	82.836	1.375	12580	1.22767e+06	0.0165991	45713.4	294.636	G31
MR0839	90.8895	81.6855	1.11268	9899.14	952628	0.0136215	38157.5	255.754	G31
MR0842	119.652	92.04	1.3	14683.7	1.59218e+06	0.0141243	54111.3	315.938	G31
MR0844	125.404	97.7925	1.28235	16351.5	1.88384e+06	0.013113	60473.7	332.854	G31
MR0850	102.395	72.4815	1.4127	9895.61	844989	0.0194905	35730.4	262.376	G31
MR0851	121.953	95.4915	1.27711	15527.3	1.74679e+06	0.0133741	57488.1	324.201	G31
MR0853	118.502	82.836	1.43056	13088.3	1.27727e+06	0.0172697	47122.5	302.356	G31
MR0857	108.147	89.739	1.20513	12940	1.36803e+06	0.0134293	48685	294.177	G31
MR0860	141.512	75.933	1.86364	14327.2	1.28166e+06	0.0245432	49087.2	334.269	G31
MR0861	123.103	77.0835	1.59701	12652.3	1.14898e+06	0.020718	44513.9	303.266	G31
MR0863	104.695	78.234	1.33824	10921	1.00656e+06	0.0171055	39949.2	273.479	G31
MR0865	117.351	80.535	1.45714	12601.2	1.19557e+06	0.0180933	45182	297.573	G31
MR0866	133.458	77.0835	1.73134	13716.5	1.24563e+06	0.0224606	47555.7	321.306	G31
MR0867	92.04	78.234	1.17647	9600.88	884886	0.0150378	36377.3	252.856	G31
MR0869	101.244	79.3845	1.27536	10716.3	1.00221e+06	0.0160656	39690.3	269.279	G31
MR0873	127.706	83.9865	1.52055	14300.7	1.41497e+06	0.0181047	50810	319.389	G31
MR0874	101.244	82.836	1.22222	11182.2	1.09126e+06	0.0147547	41902.8	273.828	G31
MR0876	101.244	88.5885	1.14286	11958.7	1.24808e+06	0.0129007	45710.7	281.591	G31
MR0878	100.094	71.331	1.40323	9519.69	799986	0.019672	34426.8	257.076	G31
MR0880	140.361	101.244	1.38636	18947.6	2.25998e+06	0.0136933	68717.1	362.046	G31
MR0881	149.565	111.599	1.34021	22255	2.92595e+06	0.0120092	81379.3	390.499	G31
MR0885	130.006	93.1905	1.39506	16153.8	1.77349e+06	0.01497	58498.4	334.599	G31
MR0887	120.803	90.8895	1.32911	14639.6	1.56756e+06	0.0146234	53643.8	316.354	G31
MR0889	93.1905	78.234	1.19118	9720.89	895948	0.0152258	36697.3	254.699	G31
MR0890	113.9	92.04	1.2375	13977.7	1.51564e+06	0.0134452	52196.5	306.538	G31
MR0901	143.812	81.6855	1.76056	15663.2	1.50732e+06	0.0215529	54152	344.689	G31
MR0902	105.846	81.6855	1.29577	11528.1	1.10939e+06	0.015863	42518.6	279.821	G31
MR0903	121.953	90.8895	1.34177	14779	1.58249e+06	0.0147627	54026.3	318.261	G31
MR0904	113.9	90.8895	1.25316	13803	1.47798e+06	0.0137878	51365.7	305.02	G31
MR0905	128.856	105.846	1.21739	18185.2	2.26764e+06	0.0115015	68221.5	349.083	G31
MR0906	100.094	69.03	1.45	9212.61	749206	0.0210054	33068.2	254.221	G31
MR0907	115.05	85.137	1.35135	13060	1.30992e+06	0.0158727	47658.4	299.468	G31
MR0908	162.221	105.846	1.53261	22893.9	2.85479e+06	0.0144796	81208.6	404.716	G31
MR0910	185.231	117.351	1.57843	28982.6	4.00688e+06	0.0134505	102200	457.952	G31
MR0911	189.833	106.996	1.77419	27081.9	3.41373e+06	0.0165818	93510.4	454.079	G31
MR0912	146.114	98.943	1.47674	19275.9	2.24688e+06	0.0149252	68912.6	368.891	G31
MR0913	153.017	104.695	1.46154	21360.2	2.6346e+06	0.0139599	76537	387.641	G31
MR0914	138.06	87.438	1.57895	16095.6	1.65801e+06	0.0180579	56753.6	341.284	G31
MR0915	136.91	79.3845	1.72464	14491.3	1.35527e+06	0.0217251	50275.2	329.964	G31
MR0916	112.749	97.7925	1.15294	14701.3	1.69373e+06	0.0117897	56042.7	312.419	G31
MR0917	130.006	101.244	1.28409	17549.8	2.09326e+06	0.0126831	64882.4	344.893	G31
MR0919	127.706	81.6855	1.56338	13908.9	1.3385e+06	0.019139	49139.5	316.638	G31
MR0920	108.147	64.428	1.67857	9290.26	705153	0.0260534	32384.2	262.594	G31
MR0922	116.201	82.836	1.40278	12834.1	1.25247e+06	0.0169344	46416.5	298.487	G31
MR0924	119.652	79.3845	1.50725	12664.7	1.18444e+06	0.0189867	45079.9	300.082	G31
MR0926	132.308	96.642	1.36905	17048.6	1.94105e+06	0.0141662	62016.5	342.792	G31
MR0930	156.468	101.244	1.54545	21121.9	2.51932e+06	0.0152647	74795.9	389.347	G31
MR0931	121.953	88.5885	1.37662	14404.8	1.50337e+06	0.0155395	52329.8	315.341	G31
MR0934	103.545	92.04	1.125	12707	1.37785e+06	0.0122229	48810.1	289.967	G31
MR0935	135.759	98.943	1.37209	17909.9	2.08765e+06	0.0138675	65114.5	351.457	G31
MR0938	105.846	73.632	1.4375	10391.5	901421	0.0195228	37372.3	269.617	G31
MR0942	143.812	83.9865	1.71233	16104.4	1.59344e+06	0.0203881	55940.6	347.283	G31
MR0944	105.846	85.137	1.24324	12015.2	1.20512e+06	0.0146029	44810.4	284.337	G31
MR0945	101.244	101.244	1	13667.1	1.63015e+06	0.00987713	54638.6	299.395	G31
MR0951	109.297	87.438	1.25	12742.3	1.31259e+06	0.0142958	47451.4	292.984	G31
MR0953	83.9865	74.7825	1.12308	8374.29	737784	0.0150179	32184.6	235.359	G31
MR0954	128.856	83.9865	1.53425	14429.6	1.42772e+06	0.0182678	51173	321.358	G31
MR0955	109.297	88.5885	1.23377	12910	1.34736e+06	0.0139269	48249.9	294.504	G31
MR0958	116.201	93.1905	1.24691	14438.4	1.58515e+06	0.0133803	53803.8	311.796	G31
MR0960	110.448	82.836	1.33333	12198.8	1.19046e+06	0.0160961	44664.3	288.896	G31
MR0961	109.297	100.094	1.09195	14586.6	1.72005e+06	0.0109093	56568.8	310.155	G31
MR0964	127.706	92.04	1.3875	15672	1.69935e+06	0.015075	56826.5	329.302	G31
MR0965	121.953	90.8895	1.34177	14779	1.58249e+06	0.0147627	54026.3	318.261	G31
MR0966	118.502	92.04	1.2875	14542.5	1.57687e+06	0.0139885	53726.6	314.048	G31
MR0967	142.662	85.137	1.67568	16194.4	1.62429e+06	0.0196821	56468.4	346.585	G31
MR0968	106.996	90.8895	1.17722	12966.5	1.38841e+06	0.0129522	49120.1	293.878	G31
MR0970	92.04	77.0835	1.19403	9459.69	859052	0.0154901	35686.3	251.306	G31
MR0971	131.157	89.739	1.46154	15693.2	1.6591e+06	0.0162865	56231.3	332.256	G31
MR0974	146.114	109.297	1.33684	21293.1	2.74177e+06	0.0122312	77910.9	381.837	G31
MR0975	106.996	85.137	1.25676	12145.8	1.21822e+06	0.0147616	45163.4	286.21	G31
MR0977	95.4915	75.933	1.25758	9667.94	864860	0.0165616	35943.2	255.363	G31
MR0980	141.512	105.846	1.33696	19971.2	2.49035e+06	0.0126311	73072.6	369.797	G31
MR0982	97.7925	88.5885	1.1039	11551.1	1.20554e+06	0.0124609	44638.4	276.152	G31
MR0984	132.308	86.2875	1.53333	15222	1.54739e+06	0.0177701	53989.9	330.029	G31
MR0986	105.846	93.1905	1.1358	13151.8	1.4439e+06	0.012188	50367.6	295.182	G31
MR0988	115.05	97.7925	1.17647	15001.4	1.72829e+06	0.0120303	56839.5	316.087	G31
MR0989	153.017	96.642	1.58333	19717.1	2.24486e+06	0.0163835	69485.4	377.944	G31
MR0990	93.1905	77.0835	1.20896	9577.93	869790	0.0156837	36002.9	253.157	G31
MR0993	169.124	87.438	1.93421	19717.1	2.03107e+06	0.0221209	67184.6	395.937	G31
MR0994	139.21	97.7925	1.42353	18151.7	2.09124e+06	0.0145566	65425.9	355.801	G31
MR1008	124.254	87.438	1.42105	14486	1.49221e+06	0.0162521	52234.3	317.757	G31
MR1009	155.317	100.094	1.55172	20728.4	2.44429e+06	0.0155027	73342.2	385.999	G31
MR1012	140.361	83.9865	1.67123	15717.9	1.5552e+06	0.0198988	54833	341.25	G31
MR1014	165.672	95.4915	1.73494	21093.7	2.373e+06	0.0181685	73106.6	398.65	G31
MR1016	138.06	97.7925	1.41176	18001.6	2.07395e+06	0.0144363	65009.1	353.866	G31
MR1017	139.21	97.7925	1.42353	18151.7	2.09124e+06	0.0145566	65425.9	355.801	G31
MR1020	130.006	85.137	1.52703	14757.8	1.4802e+06	0.0179361	52388	324.709	G31
MR1022	111.599	93.1905	1.19753	13866.6	1.52237e+06	0.0128504	52266.6	304.355	G31
MR1024	138.06	97.7925	1.41176	18001.6	2.07395e+06	0.0144363	65009.1	353.866	G31
MR1028	126.555	85.137	1.48649	14366	1.44091e+06	0.0174599	51286.8	318.82	G31
MR1031	156.468	104.695	1.49451	21842	2.69402e+06	0.0142748	77886.4	393.504	G31
MR1032	123.103	69.03	1.78333	11330.4	921438	0.0258342	39089.8	294.051	G31
MR1033	112.749	78.234	1.44118	11761.1	1.08399e+06	0.0184214	42273.5	286.957	G31
MR1037	115.05	90.8895	1.26582	13942.4	1.49291e+06	0.0139271	51743.2	306.897	G31
MR1038	106.996	85.137	1.25676	12145.8	1.21822e+06	0.0147616	45163.4	286.21	G31
MR1041	136.91	86.2875	1.58667	15751.4	1.60121e+06	0.0183881	55487.2	337.941	G31
MR1047	132.308	89.739	1.47436	15830.9	1.67366e+06	0.0164294	56616.3	334.207	G31
MR1049	120.803	92.04	1.3125	14824.9	1.60749e+06	0.0142601	54496.8	317.833	G31
MR1051	150.715	85.137	1.77027	17108.6	1.71599e+06	0.0207932	59095.5	360.712	G31
MR1055	124.254	87.438	1.42105	14486	1.49221e+06	0.0162521	52234.3	317.757	G31
MR1057	121.953	100.094	1.21839	16275.6	1.91922e+06	0.0121725	61043.5	330.269	G31
MR1058	147.264	95.4915	1.54217	18749.9	2.10934e+06	0.0161498	66425	366.684	G31
MR1059	92.04	82.836	1.11111	10165.6	992053	0.0134134	39202.4	259.153	G31
MR1060	80.535	72.4815	1.11111	7783.06	664598	0.0153296	30014.3	226.751	G31
MR1065	117.351	85.137	1.37838	13321.2	1.33611e+06	0.0161901	48378.5	303.302	G31
MR1066	242.756	93.1905	2.60494	30163.3	3.31156e+06	0.0279528	99375.6	536.425	G31
MR1069	174.876	102.395	1.70787	23875.1	2.88007e+06	0.0166793	82970.7	422.61	G31
MR1071	158.769	90.8895	1.74684	19240.6	2.06022e+06	0.0192193	66607.1	381.336	G31
MR1073	90.8895	82.836	1.09722	10038.6	979652	0.0132457	38869.8	257.35	G31
MR1077	132.308	94.341	1.40244	16642.7	1.84972e+06	0.0148656	60194.2	339.897	G31
MR1078	117.351	80.535	1.45714	12601.2	1.19557e+06	0.0180933	45182	297.573	G31
MR1079	151.866	100.094	1.51724	20267.7	2.38997e+06	0.0151582	72043.2	380.087	G31
MR1081	120.803	92.04	1.3125	14824.9	1.60749e+06	0.0142601	54496.8	317.833	G31
MR1083	141.512	90.8895	1.55696	17149.2	1.83628e+06	0.0171303	60637.2	351.318	G31
MR1084	112.749	89.739	1.25641	13490.6	1.42625e+06	0.0140007	50167.8	301.633	G31
MR1089	135.759	95.4915	1.42169	17285.1	1.94454e+06	0.0148881	62321	347.131	G31
MR1092	153.017	106.996	1.43011	21829.6	2.75168e+06	0.0133659	78600.2	390.479	G31
MR1093	120.803	95.4915	1.26506	15380.8	1.73032e+06	0.0132479	57090.6	322.32	G31
MR1094	127.706	90.8895	1.40506	15476.1	1.65713e+06	0.015459	55950.5	327.86	G31
MR1095	130.006	78.234	1.66176	13561.2	1.2499e+06	0.021241	47357.9	316.582	G31
MR1106	101.244	80.535	1.25714	10871.6	1.03147e+06	0.0156099	40421.9	270.786	G31
MR1109	113.9	93.1905	1.22222	14152.5	1.55376e+06	0.0131153	53033.3	308.065	G31
MR1110	116.201	89.739	1.29487	13903.6	1.46991e+06	0.0144293	51289.4	307.282	G31
MR1111	103.545	78.234	1.32353	10801	995497	0.0169176	39620.2	271.574	G31
MR1112	181.779	108.147	1.68085	26211.8	3.33959e+06	0.0155423	91347.6	441.246	G31
MR1114	118.502	87.438	1.35526	13815.4	1.42313e+06	0.0154997	50379.1	308.132	G31
MR1115	98.943	81.6855	1.21127	10776.3	1.03704e+06	0.0148284	40485.2	268.579	G31
MR1121A	117.351	88.5885	1.32468	13861.3	1.44664e+06	0.0149531	50834.8	307.694	G31
MR1122	96.642	78.234	1.23529	10080.9	929131	0.0157897	37663.4	260.268	G31
MR1123	109.297	79.3845	1.37681	11568.7	1.08194e+06	0.0173436	42025.3	282.597	G31
MR1125	123.103	82.836	1.48611	13596.5	1.32687e+06	0.0179404	48542.3	310.149	G31
MR1128	138.06	79.3845	1.73913	14613.1	1.36666e+06	0.0219077	50625.4	331.985	G31
MR1130	117.351	80.535	1.45714	12601.2	1.19557e+06	0.0180933	45182	297.573	G31
MR1131B	106.996	80.535	1.32857	11489.3	1.09008e+06	0.0164968	42104.5	280.235	G31
MR1133	121.953	87.438	1.39474	14217.8	1.46458e+06	0.0159512	51490.1	313.894	G31
MR1136	126.555	80.535	1.57143	13589.5	1.28934e+06	0.0195124	47962.1	313.293	G31
MR1138	154.167	96.642	1.59524	19865.3	2.26174e+06	0.0165067	69906	379.93	G31
MR1139	141.512	75.933	1.86364	14327.2	1.28166e+06	0.0245432	49087.2	334.269	G31
MR1140	92.04	83.9865	1.09589	10306.8	1.0198e+06	0.0130484	39924.2	260.75	G31
MR1142	113.9	81.6855	1.39437	12405.3	1.1938e+06	0.0170699	44928.8	293.188	G31
MR1143	181.779	106.996	1.69892	25933	3.26891e+06	0.0158783	90204.9	439.931	G31
MR1145	153.017	87.438	1.75	17839.3	1.83763e+06	0.0200142	61737.3	367.34	G31
MR1146	127.706	77.0835	1.65672	13125.3	1.19193e+06	0.0214925	45861	311.248	G31
MR1147	147.264	96.642	1.52381	18975.8	2.16047e+06	0.0157676	67390.7	368.064	G31
MR1148	141.512	100.094	1.41379	18885.8	2.22702e+06	0.0141247	68179.6	362.534	G31
MR1149	95.4915	79.3845	1.2029	10107.4	945270	0.0151528	38048	259.941	G31
MR1150	176.026	95.4915	1.84337	22412	2.52132e+06	0.0193041	76915.9	416.941	G31
MR1152	69.03	70.1805	0.983607	6459.41	534061	0.0140154	25981	205.775	G31
MR1153	144.963	101.244	1.43182	19568.8	2.33408e+06	0.0141423	70440.8	369.774	G31
MR1154	159.919	106.996	1.49462	22814.4	2.87581e+06	0.0139689	81352.6	402.175	G31
MR1155	144.963	87.438	1.65789	16900.4	1.74091e+06	0.0189608	59043.7	353.243	G31
MR1156	142.662	105.846	1.34783	20133.6	2.5106e+06	0.0127338	73518.6	371.706	G31
MR1157	146.114	93.1905	1.5679	18155.2	1.99321e+06	0.0168247	64104.6	361.967	G31
MR1160	130.006	90.8895	1.43038	15755	1.68699e+06	0.0157376	56725.2	331.73	G31
MR1162	103.545	83.9865	1.23288	11595.2	1.14728e+06	0.0146795	43344.6	279.081	G31
MR1164	132.308	94.341	1.40244	16642.7	1.84972e+06	0.0148656	60194.2	339.897	G31
MR1169	134.608	93.1905	1.44444	16725.6	1.83627e+06	0.0154999	60087.4	342.342	G31
MR1171	73.632	65.5785	1.12281	6438.23	497404	0.0171216	24745.7	206.356	G31
MR1172	163.371	110.448	1.47917	24058.7	3.13048e+06	0.0133924	85980.9	412.246	G31
MR1174	108.147	86.2875	1.25333	12442.3	1.26482e+06	0.0145251	46300.3	289.597	G31
MR1175	161.07	92.04	1.75	19766.5	2.14332e+06	0.0190135	68407	386.676	G31
MR1176	178.328	93.1905	1.91358	22157.9	2.43266e+06	0.0205341	75618.4	418.549	G31
MR1177	159.919	97.7925	1.63529	20851.9	2.40233e+06	0.0167221	73033.3	391.238	G31
MR1178	131.157	89.739	1.46154	15693.2	1.6591e+06	0.0162865	56231.3	332.256	G31
MR1179	120.803	88.5885	1.36364	14268.9	1.48919e+06	0.0153929	51954.9	313.422	G31
MR1180	124.254	90.8895	1.36709	15057.8	1.61234e+06	0.0150412	54793.8	322.087	G31
MR1184	111.599	86.2875	1.29333	12839.4	1.30519e+06	0.0149887	47378.3	295.243	G31
MR1185	83.9865	78.234	1.07353	8760.8	807459	0.013722	34167.2	240.16	G31
MR1186	95.4915	83.9865	1.13699	10693.3	1.05804e+06	0.0135377	40939.1	266.179	G31
MR1189	127.706	78.234	1.63235	13321.2	1.22778e+06	0.020865	46672.9	312.581	G31
MR1190	132.308	92.04	1.4375	16236.8	1.76059e+06	0.0156182	58394.3	337.036	G31
MR1191	144.963	101.244	1.43182	19568.8	2.33408e+06	0.0141423	70440.8	369.774	G31
MR1192	110.448	81.6855	1.35211	12029.3	1.15762e+06	0.0165527	43891.2	287.428	G31
MR1195	134.608	94.341	1.42683	16932.1	1.88189e+06	0.0151242	60998	343.765	G31
MR1201	109.297	78.234	1.39706	11401	1.0508e+06	0.0178574	41273.1	281.151	G31
MR1202	127.706	89.739	1.42308	15280.2	1.61544e+06	0.015858	55080.1	326.427	G31
MR1204	108.147	81.6855	1.32394	11778.7	1.13351e+06	0.0162078	43203.3	283.614	G31
MR1207	92.04	77.0835	1.19403	9459.69	859052	0.0154901	35686.3	251.306	G31
MR1208	133.458	78.234	1.70588	13921.3	1.28309e+06	0.0218049	48388.9	322.61	G31
MR1210	97.7925	82.836	1.18056	10801	1.05406e+06	0.0142517	40882.4	268.275	G31
MR1212	131.157	85.137	1.54054	14888.4	1.4933e+06	0.0180948	52756.2	326.68	G31
MR1213	121.953	88.5885	1.37662	14404.8	1.50337e+06	0.0155395	52329.8	315.341	G31
MR1217	120.803	89.739	1.34615	14454.3	1.52812e+06	0.0150008	52796.5	314.884	G31
MR1220A	113.9	92.04	1.2375	13977.7	1.51564e+06	0.0134452	52196.5	306.538	G31
MR1221	106.996	89.739	1.19231	12802.3	1.35348e+06	0.0132864	48316.7	292.327	G31
MR1223	98.943	73.632	1.34375	9713.83	842632	0.0182495	35497	258.062	G31
MR1224	112.749	81.6855	1.38028	12279.9	1.18174e+06	0.0168975	44582.2	291.263	G31
MR1225	118.502	83.9865	1.41096	13270	1.31299e+06	0.0167998	47928.3	303.787	G31
MR1226	111.599	80.535	1.38571	11983.4	1.13697e+06	0.0172064	43465.1	287.892	G31
MR1227	105.846	74.7825	1.41538	10553.9	929810	0.0189267	38090.7	271.045	G31
MR1228	87.438	58.6755	1.4902	6840.62	472861	0.0253972	24408	220.081	G31
MR1231	101.244	90.8895	1.11392	12269.4	1.31376e+06	0.0122558	47276.9	284.757	G31
MR1232	141.512	100.094	1.41379	18885.8	2.22702e+06	0.0141247	68179.6	362.534	G31
MR1233B	93.1905	73.632	1.26562	9149.07	793642	0.0171885	33955.5	248.59	G31
MR1235A	158.769	94.341	1.68293	19971.2	2.21966e+06	0.0178388	69584	385.253	G31
MR1236	106.996	79.3845	1.34783	11325.2	1.05916e+06	0.0169785	41354.2	278.765	G31
MR1240	163.371	103.545	1.57778	22555	2.7514e+06	0.0152376	79541.3	403.952	G31
MR1242	139.21	88.5885	1.57143	16443.3	1.71612e+06	0.0177385	58034.1	344.627	G31
MR1243	141.512	82.836	1.70833	15629.7	1.52528e+06	0.0206231	54313.5	341.945	G31
MR1245	123.103	87.438	1.40789	14351.9	1.4784e+06	0.0161016	51861.8	315.823	G31
MR1246	116.201	80.535	1.44286	12477.6	1.18385e+06	0.0179159	44837.2	295.628	G31
MR1247	119.652	86.2875	1.38667	13766	1.39938e+06	0.0160703	49922.3	308.597	G31
MR1248	127.706	80.535	1.58571	13713	1.30106e+06	0.0196898	48312.2	315.276	G31
MR1249	158.769	103.545	1.53333	21919.6	2.67389e+06	0.0148084	77745.4	396.045	G31
MR1251	85.137	75.933	1.12121	8619.61	771080	0.0147658	33144.8	238.758	G31
MR1252	135.759	87.438	1.55263	15827.3	1.63038e+06	0.0177569	55994.5	337.324	G31
MR1253	193.284	87.438	2.21053	22533.8	2.32122e+06	0.0252811	75474.6	439.649	G31
MR1254	120.803	85.137	1.41892	13713	1.37541e+06	0.0166663	49464	309.088	G31
MR1260	92.04	79.3845	1.15942	9742.07	911104	0.0146051	37074.3	254.416	G31
MR1261	89.739	77.0835	1.16418	9223.19	837575	0.0151028	35056.3	247.624	G31
MR1265	131.157	80.535	1.62857	14083.6	1.33623e+06	0.0202219	49365.6	321.247	G31
MR1266	133.458	78.234	1.70588	13921.3	1.28309e+06	0.0218049	48388.9	322.61	G31
MR1267	126.555	98.943	1.27907	16695.6	1.94612e+06	0.0129273	61788.5	336.239	G31
MR1268	128.856	86.2875	1.49333	14824.9	1.50702e+06	0.0173065	52872.9	324.135	G31
MR1269	96.642	87.438	1.10526	11266.9	1.16061e+06	0.0126405	43523	272.752	G31
MR1271	94.341	79.3845	1.18841	9985.62	933882	0.0149702	37722.4	258.093	G31
MR1274	121.953	83.9865	1.45205	13656.5	1.35124e+06	0.0172891	49004.1	309.606	G31
MR1276	119.652	81.6855	1.46479	13031.8	1.25409e+06	0.0179321	46672.2	302.883	G31
MR1279	105.846	83.9865	1.26027	11852.8	1.17277e+06	0.0150057	44040.6	282.823	G31
MR1281	117.351	80.535	1.45714	12601.2	1.19557e+06	0.0180933	45182	297.573	G31
MR1282	154.167	72.4815	2.12698	14899	1.27223e+06	0.0293452	50131.5	353.409	G31
MR1284	121.953	103.545	1.17778	16836.8	2.05386e+06	0.0113745	63772.9	334.9	G31
MR1286	123.103	75.933	1.62121	12463.5	1.11494e+06	0.0213506	43723.9	301.919	G31
MR1289	151.866	93.1905	1.62963	18870	2.07168e+06	0.0174871	66134.4	371.908	G31
MR1290	54.0735	63.2775	0.854545	4562.18	340097	0.0135047	19419.6	173.549	G31
MR1292	88.5885	90.8895	0.974684	10735.7	1.14954e+06	0.0107238	43328.2	265.298	G31
MR1293	119.652	85.137	1.40541	13582.4	1.36231e+06	0.0165076	49101.4	307.155	G31
MR1303	139.21	83.9865	1.65753	15589.1	1.54245e+06	0.0197357	54464.7	339.245	G31
MR1304A	117.351	85.137	1.37838	13321.2	1.33611e+06	0.0161901	48378.5	303.302	G31
MR1304B	153.017	102.395	1.49438	20890.7	2.52006e+06	0.0145944	74495.6	384.833	G31
MR1305	83.9865	82.836	1.01389	9276.14	905248	0.0122397	36899.9	246.694	G31
MR1306	118.502	94.341	1.2561	14906.1	1.6567e+06	0.0133144	55435.1	317.056	G31
MR1307	121.953	81.6855	1.49296	13282.4	1.27821e+06	0.0182769	47374.1	306.792	G31
MR1309	138.06	95.4915	1.44578	17578.1	1.9775e+06	0.0151404	63136.7	351.012	G31
MR1310	93.1905	80.535	1.15714	10006.8	949425	0.0143682	38104.5	257.813	G31
MR1311	106.996	90.8895	1.17722	12966.5	1.38841e+06	0.0129522	49120.1	293.878	G31
MR1313	105.846	93.1905	1.1358	13151.8	1.4439e+06	0.012188	50367.6	295.182	G31
MR1317	131.157	85.137	1.54054	14888.4	1.4933e+06	0.0180948	52756.2	326.68	G31
MR1318	90.8895	71.331	1.27419	8644.32	726424	0.0178631	32024.1	241.818	G31
MR1320	135.759	90.8895	1.49367	16452.1	1.76164e+06	0.0164339	58673.5	341.477	G31
MR1321	115.05	80.535	1.42857	12354.1	1.17213e+06	0.0177385	44493.2	293.687	G31
MR1322	94.341	75.933	1.24242	9551.46	854440	0.0163621	35628.4	253.49	G31
MR1323	151.866	102.395	1.48315	20733.7	2.50112e+06	0.0144846	74055.1	382.875	G31
MR1324	126.555	90.8895	1.39241	15336.7	1.6422e+06	0.0153198	55564.2	325.931	G31
MR1325	116.201	80.535	1.44286	12477.6	1.18385e+06	0.0179159	44837.2	295.628	G31
MR1327	116.201	81.6855	1.42254	12655.9	1.21792e+06	0.0174148	45624.1	297.052	G31
MR1332	109.297	70.1805	1.55738	10227.4	845596	0.022191	36160.7	271.309	G31
MR1333	147.264	93.1905	1.58025	18298.1	2.00891e+06	0.0169572	64509.5	363.949	G31
MR1334	93.1905	67.8795	1.37288	8434.3	674480	0.0202253	30660.1	241.187	G31
MR1335A	128.856	83.9865	1.53425	14429.6	1.42772e+06	0.0182678	51173	321.358	G31
MR1339	158.769	97.7925	1.62353	20701.9	2.38505e+06	0.0166018	72606	389.242	G31
MR1340	138.06	93.1905	1.48148	17154.5	1.88335e+06	0.0158973	61286.1	348.191	G31
MR1341	102.395	95.4915	1.07229	13037.1	1.46665e+06	0.0112292	50864.3	292.968	G31
MR1343	140.361	82.836	1.69444	15502.6	1.51288e+06	0.0204554	53949.1	339.932	G31
MR1344	132.308	89.739	1.47436	15830.9	1.67366e+06	0.0164294	56616.3	334.207	G31
MR1345	120.803	81.6855	1.47887	13157.1	1.26615e+06	0.0181045	47022.8	304.836	G31
MR1352	158.769	89.739	1.76923	18997	2.00839e+06	0.0197153	65624.6	380.048	G31
MR1354	113.9	85.137	1.33784	12929.4	1.29682e+06	0.0157139	47299.6	297.558	G31
MR1356	113.9	78.234	1.45588	11881.1	1.09505e+06	0.0186093	42608.3	288.903	G31
MR1357	115.05	86.2875	1.33333	13236.5	1.34556e+06	0.0154522	48463.9	300.936	G31
MR1358	134.608	90.8895	1.48101	16312.7	1.74671e+06	0.0162947	58282.6	339.52	G31
MR1360	146.114	83.9865	1.73973	16362.1	1.61893e+06	0.0207144	56681.3	351.321	G31
MR1361	106.996	78.234	1.36765	11161	1.02868e+06	0.0174815	40609.7	277.304	G31
MR1362	132.308	96.642	1.36905	17048.6	1.94105e+06	0.0141662	62016.5	342.792	G31
MR1363	113.9	90.8895	1.25316	13803	1.47798e+06	0.0137878	51365.7	305.02	G31
MR1365	138.06	80.535	1.71429	14824.9	1.40656e+06	0.0212862	51485.8	333.285	G31
MR1368	85.137	78.234	1.08824	8880.81	818520	0.01391	34479.4	241.951	G31
MR1369	149.565	81.6855	1.83099	16289.7	1.56762e+06	0.0224151	55963.3	354.858	G31
MR1370	101.244	78.234	1.29412	10561	973375	0.0165416	38964.5	267.782	G31
MR1372	136.91	89.739	1.52564	16381.5	1.73187e+06	0.0170009	58162.7	342.051	G31
MR1375	102.395	90.8895	1.12658	12408.8	1.32869e+06	0.0123951	47643.4	286.568	G31
MR1376	89.739	77.0835	1.16418	9223.19	837575	0.0151028	35056.3	247.624	G31
MR1377	98.943	97.7925	1.01176	12901.2	1.48633e+06	0.010346	51358.7	290.932	G31
MR1378	155.317	100.094	1.55172	20728.4	2.44429e+06	0.0155027	73342.2	385.999	G31
MR1380	127.706	94.341	1.35366	16063.8	1.78538e+06	0.0143486	58595.3	332.211	G31
MR1381	128.856	78.234	1.64706	13441.2	1.23884e+06	0.021053	47015.2	314.58	G31
MR1382	149.565	101.244	1.47727	20190.1	2.40818e+06	0.0145912	72175.4	377.562	G31
MR1384	89.739	82.836	1.08333	9911.49	967251	0.013078	38538.3	255.554	G31
MR1385	100.094	83.9865	1.19178	11208.7	1.10903e+06	0.0141901	42307.6	273.513	G31
MR1386	148.415	89.739	1.65385	17758.1	1.87741e+06	0.0184295	62068	361.908	G31
MR1388	113.9	87.438	1.30263	13278.9	1.36786e+06	0.0148978	48908.6	300.517	G31
MR1389	123.103	93.1905	1.32099	15296.1	1.67932e+06	0.0141751	56136.5	323.113	G31
MR1391	143.812	109.297	1.31579	20957.8	2.69859e+06	0.0120386	76992.2	378.031	G31
MR1402	138.06	78.234	1.76471	14401.3	1.32733e+06	0.0225568	49769.9	330.694	G31
MR1404B	125.404	88.5885	1.41558	14812.5	1.54592e+06	0.0159793	53458.9	321.124	G31
MR1407	81.6855	78.234	1.04412	8520.78	785337	0.0133461	33546.4	236.604	G31
MR1410	109.297	85.137	1.28378	12407	1.24442e+06	0.015079	45872.1	289.971	G31
MR1411	140.361	100.094	1.4023	18732.3	2.20891e+06	0.0140099	67753.6	360.603	G31
MR1412	93.1905	72.4815	1.28571	9006.12	769035	0.0177385	33284.8	247.088	G31
MR1413	126.555	87.438	1.44737	14754.3	1.51985e+06	0.0165531	52981.3	321.638	G31
MR1415	111.599	80.535	1.38571	11983.4	1.13697e+06	0.0172064	43465.1	287.892	G31
MR1416	90.8895	72.4815	1.25397	8783.74	750046	0.0173005	32681.5	243.326	G31
MR1420	116.201	85.137	1.36486	13190.6	1.32301e+06	0.0160314	48018.1	301.383	G31
MR1422	113.9	87.438	1.30263	13278.9	1.36786e+06	0.0148978	48908.6	300.517	G31
MR1423	112.749	69.03	1.63333	10377.4	843934	0.0236612	36354.8	275.918	G31
MR1426	116.201	93.1905	1.24691	14438.4	1.58515e+06	0.0133803	53803.8	311.796	G31
MR1428	115.05	86.2875	1.33333	13236.5	1.34556e+06	0.0154522	48463.9	300.936	G31
MR1429	108.147	88.5885	1.22078	12774.1	1.33318e+06	0.0137803	47884.2	292.642	G31
MR1431	147.264	92.04	1.6	18072.2	1.95961e+06	0.0173837	63559.6	362.593	G31
MR1432	124.254	85.137	1.45946	14104.8	1.41471e+06	0.0171425	50555.7	314.915	G31
MR1433	108.147	87.438	1.23684	12608.2	1.29878e+06	0.0141454	47089.3	291.115	G31
MR1434	131.157	106.996	1.22581	18711.1	2.35858e+06	0.0114565	70057.9	354.333	G31
MR1435	126.555	81.6855	1.5493	13783.6	1.32644e+06	0.0189666	48785.3	314.661	G31
MR1437	166.822	102.395	1.62921	22775.6	2.74744e+06	0.0159111	79826.6	408.571	G31
MR1439	153.017	92.04	1.6625	18778.2	2.03616e+06	0.0180628	65571	372.576	G31
MR1440	121.953	77.0835	1.58209	12534.1	1.13824e+06	0.0205244	44178.4	301.28	G31
MR1442	106.996	71.331	1.5	10176.2	855157	0.0210287	36259.1	268.752	G31
MR1444	143.812	79.3845	1.81159	15222	1.4236e+06	0.0228205	52382.9	342.132	G31
MR1446	141.512	108.147	1.30851	20405.4	2.5998e+06	0.0120994	75069.6	372.753	G31
MR1448	115.05	78.234	1.47059	12001.1	1.10611e+06	0.0187973	42943.8	290.852	G31
MR1449	120.803	92.04	1.3125	14824.9	1.60749e+06	0.0142601	54496.8	317.833	G31
MR1450	102.395	80.535	1.27143	10995.1	1.0432e+06	0.0157873	40756.7	272.664	G31
MR1451	134.608	79.3845	1.69565	14247.8	1.33249e+06	0.02136	49576.1	325.934	G31
MR1457	123.103	83.9865	1.46575	13785.4	1.36398e+06	0.0174523	49364	311.554	G31
MR1458	138.06	86.2875	1.6	15883.8	1.61467e+06	0.0185427	55862.9	339.928	G31
MR1459	120.803	80.535	1.5	12971.8	1.23074e+06	0.0186254	46220	303.437	G31
MR1461	130.006	87.438	1.48684	15156.7	1.5613e+06	0.0170045	54106.6	327.491	G31
MR1462	147.264	94.341	1.56098	18524	2.05882e+06	0.0165461	65464.6	365.312	G31
MR1463B	138.06	87.438	1.57895	16095.6	1.65801e+06	0.0180579	56753.6	341.284	G31
MR1465A	131.157	92.04	1.425	16095.6	1.74528e+06	0.0154824	58001.3	335.096	G31
MR1465B	151.866	88.5885	1.71429	17938.1	1.87213e+06	0.0193511	62297.8	366.619	G31
MR1466	143.812	101.244	1.42045	19413.5	2.31556e+06	0.01403	70008.9	367.836	G31
MR1467	124.254	82.836	1.5	13723.6	1.33927e+06	0.0181081	48898.9	312.108	G31
MR1469	126.555	87.438	1.44737	14754.3	1.51985e+06	0.0165531	52981.3	321.638	G31
MR1470	110.448	83.9865	1.31507	12368.2	1.22376e+06	0.0156581	45443.1	290.374	G31
MR1471	147.264	90.8895	1.62025	17846.3	1.91093e+06	0.0178266	62614.8	361.246	G31
MR1472	151.866	112.749	1.34694	22830.3	3.03254e+06	0.0119463	83379.4	395.785	G31
MR1474	173.726	106.996	1.62366	24784	3.12408e+06	0.0151749	86921.6	425.904	G31
MR1475	81.6855	64.428	1.26786	7017.11	532616	0.0196787	26030.7	217.743	G31
MR1476	101.244	75.933	1.33333	10250.3	916960	0.0175593	37530.4	264.817	G31
MR1477	159.919	82.836	1.93056	17662.8	1.72369e+06	0.0233058	60201	374.554	G31
MR1478	93.1905	85.137	1.09459	10578.6	1.06103e+06	0.0128569	40992.8	264.151	G31
MR1484	89.739	67.8795	1.32203	8121.92	649499	0.0194762	29801.4	235.455	G31
MR0001	82.836	60.593	1.36709	6692.38	477732	0.0225618	24352.8	214.705	G33
MR0003	105.846	78.234	1.35294	11041	1.01762e+06	0.0172935	40279.1	275.389	G33
MR0004	109.681	76.7	1.43	11216.7	1.01354e+06	0.0186441	40387.8	279.883	G33
MR0005	92.04	72.865	1.26316	8941.99	767599	0.0173356	33204.4	245.706	G33
MR0006	79.768	68.263	1.16854	7260.27	583874	0.0171182	27564.4	219.756	G33
MR0007	115.05	87.438	1.31579	13413	1.38168e+06	0.0150483	49275	302.413	G33
MR0008	98.176	78.234	1.2549	10240.9	943879	0.0160404	38095.6	262.762	G33
MR0009	88.205	59.059	1.49351	6945.73	483265	0.0252884	24771.3	221.853	G33
MR0010	118.118	65.962	1.7907	10388.4	807279	0.0271474	35815.8	281.838	G33
MR0011	120.419	95.108	1.26613	15270.4	1.711e+06	0.0133125	56667.9	321.191	G33
MR0013	125.788	80.535	1.5619	13507.1	1.28153e+06	0.0193941	47729	311.973	G33
MR0015	115.05	84.37	1.36364	12942.4	1.28642e+06	0.0161626	47124.7	298.494	G33
MR0016	110.448	73.632	1.5	10843.3	940613	0.0203716	38636.2	277.423	G33
MR0018	140.361	101.244	1.38636	18947.6	2.25998e+06	0.0136933	68717.1	362.046	G33
MR0020	123.487	85.137	1.45045	14017.8	1.40598e+06	0.0170367	50312.6	313.616	G33
MR0022	92.04	72.865	1.26316	8941.99	767599	0.0173356	33204.4	245.706	G33
MR0024	134.225	98.943	1.35659	17707.5	2.06407e+06	0.0137108	64556.6	348.902	G33
MR0025	125.021	84.37	1.48182	14064	1.39791e+06	0.0175633	50242.6	315.278	G33
MR0028	118.118	82.069	1.43925	12925.1	1.24967e+06	0.0175371	46471.4	300.76	G33
MR0030	100.477	70.564	1.42391	9453.41	785874	0.020179	34071.8	256.765	G33
MR0031	83.603	68.263	1.22472	7609.32	611945	0.0179412	28497.8	225.919	G33
MR0033	104.312	82.069	1.27103	11414.4	1.1036e+06	0.0154873	42314.3	277.805	G33
MR0034	129.623	87.438	1.48246	15112	1.55669e+06	0.0169544	53981.3	326.839	G33
MR0035	131.157	85.904	1.52679	15022.5	1.52033e+06	0.0177732	53329.4	327.599	G33
MR0036	126.555	84.37	1.5	14236.6	1.41506e+06	0.0177788	50726.7	317.889	G33
MR0038	118.885	72.098	1.64894	11428.5	970719	0.0228708	39966.6	290.138	G33
MR0040	109.681	88.205	1.24348	12899.2	1.34041e+06	0.0140976	48104.7	294.62	G33
MR0041	107.38	85.904	1.25	12299.2	1.24472e+06	0.0145511	45801	287.843	G33
MR0044	102.778	79.768	1.28846	10931.2	1.02725e+06	0.0161526	40376.8	272.293	G33
MR0045	126.555	88.205	1.43478	14883.7	1.54663e+06	0.0162665	53551	322.586	G33
MR0047	96.642	92.04	1.05	11859.9	1.28599e+06	0.0114081	46602.3	279.203	G33
MR0048	88.205	79.768	1.10577	9381.25	881598	0.0138623	36233.5	248.884	G33
MR0050	90.506	78.234	1.15686	9440.86	870138	0.0147872	35952.1	250.41	G33
MR0052	100.477	75.166	1.33673	10069.9	891722	0.0177838	36846.4	262.565	G33
MR0053	148.798	102.011	1.45865	20238.7	2.43227e+06	0.0142989	72550.2	377.2	G33
MR0055	145.73	98.943	1.47287	19225.3	2.24099e+06	0.014886	68771	368.24	G33
MR0056	133.458	79.001	1.68932	14057.8	1.30837e+06	0.0213835	48947.2	323.484	G33
MR0059	165.672	89.739	1.84615	19823	2.09571e+06	0.0205725	68014.7	392.264	G33
MR0061	86.671	67.496	1.28409	7799.93	620226	0.0190247	28836.6	229.908	G33
MR0063	62.894	61.36	1.025	5145.57	371963	0.0167047	20389.5	183.757	G33
MR0065	73.632	72.865	1.01053	7153.59	614079	0.0138685	28490.5	216.617	G33
MR0066	75.166	78.234	0.960784	7840.72	722657	0.0122809	31816.9	226.72	G33
MR0067	84.37	61.36	1.375	6902.59	498975	0.0224087	25082.8	218.234	G33
MR0068	91.273	79.001	1.15534	9614.21	894803	0.0146244	36626.9	252.674	G33
MR0069	76.7	69.797	1.0989	7137.91	586933	0.0157442	27624.6	217.014	G33
MR0070	120.419	88.205	1.36522	14162.1	1.47164e+06	0.0154778	51551.3	312.297	G33
MR0073	78.234	86.671	0.902655	9040.83	923130	0.0104147	37604	243.747	G33
MR0078	98.943	82.836	1.19444	10928.1	1.06646e+06	0.0144194	41221.5	270.12	G33
MR0079B	112.749	81.302	1.38679	12222.3	1.17067e+06	0.0170573	44323.2	290.781	G33
MR0081	115.05	92.04	1.25	14118.9	1.53095e+06	0.0135811	52577.7	308.408	G33
MR0082	154.167	96.642	1.59524	19865.3	2.26174e+06	0.0165067	69906	379.93	G33
MR0085	101.244	68.263	1.48315	9214.96	741071	0.0217269	32913.4	255.232	G33
MR0086	105.846	94.341	1.12195	13314.2	1.47977e+06	0.0118925	51186	296.765	G33
MR0088	139.594	104.312	1.33824	19415.1	2.38592e+06	0.0128292	71020.9	364.658	G33
MR0089	92.04	84.37	1.09091	10353.9	1.02914e+06	0.0129301	40166.3	261.285	G33
MR0090	164.138	83.603	1.9633	18296.6	1.80207e+06	0.0234836	62212.8	382.929	G33
MR0091	95.108	98.176	0.96875	12449.8	1.43995e+06	0.00986748	50361.8	285.7	G33
MR0092	97.409	81.302	1.19811	10559.4	1.0114e+06	0.0147366	39795.4	265.596	G33
MR0093	91.273	95.875	0.952	11667.7	1.31787e+06	0.0099296	47513.8	276.605	G33
MR0094	137.293	88.205	1.55652	16146.6	1.67786e+06	0.0176466	57095.2	340.873	G33
MR0102	103.545	75.166	1.37755	10377.4	918950	0.0183268	37692.9	267.67	G33
MR0105	122.72	85.137	1.44144	13930.7	1.39724e+06	0.0169308	50069.8	312.32	G33
MR0106	104.312	75.933	1.37374	10561	944746	0.0180914	38385.2	269.918	G33
MR0107	121.186	72.865	1.66316	11773.6	1.01067e+06	0.0228252	41109	295.029	G33
MR0108	93.574	80.535	1.1619	10048	953332	0.0144273	38213.7	258.423	G33
MR0109	85.904	62.127	1.38272	7115.94	520828	0.0222563	25823.5	221.763	G33
MR0110A	115.817	93.574	1.2377	14449.9	1.59295e+06	0.013227	53957.3	311.679	G33
MR0112	85.137	80.535	1.05714	9142.01	867376	0.0131265	35839.4	245.182	G33
MR0115	128.856	82.836	1.55556	14231.9	1.38887e+06	0.0187787	50331	319.984	G33
MR0118B	98.943	86.671	1.14159	11434	1.16749e+06	0.0131716	43719.9	275.321	G33
MR0119	125.021	90.506	1.38136	15086.9	1.60864e+06	0.0152626	54762.5	322.883	G33
MR0120	113.516	78.234	1.45098	11841.1	1.09136e+06	0.0185467	42496.6	288.254	G33
MR0122	155.701	87.438	1.7807	18152.2	1.86987e+06	0.0203653	62639.9	372.071	G33
MR0123	102.778	69.03	1.48889	9459.69	769300	0.0215687	33759.4	258.775	G33
MR0124	214.76	95.875	2.24	27453.5	3.10087e+06	0.0233638	91814	487.241	G33
MR0125	107.38	79.768	1.34615	11420.7	1.07325e+06	0.0168759	41715.8	279.89	G33
MR0126	105.079	93.574	1.12295	13110.2	1.44526e+06	0.0120007	50387.7	294.499	G33
MR0130	83.603	65.195	1.28235	7267.33	558175	0.0196695	26877.2	221.883	G33
MR0131	115.05	85.137	1.35135	13060	1.30992e+06	0.0158727	47658.4	299.468	G33
MR0132	134.992	108.147	1.24823	19465.3	2.48003e+06	0.0115419	72515.3	362.078	G33
MR0133	129.623	85.904	1.50893	14846.8	1.50255e+06	0.0175653	52834.9	324.978	G33
MR0135	75.933	87.438	0.868421	8852.57	911908	0.00993185	37421.6	241.578	G33
MR0137	91.273	85.137	1.07207	10360.9	1.0392e+06	0.0125923	40426.1	261.164	G33
MR0138	104.312	88.972	1.17241	12374.5	1.29706e+06	0.0131773	46934.5	286.994	G33
MR0140	115.05	82.069	1.40187	12589.4	1.21721e+06	0.0170816	45538.3	295.597	G33
MR0141	127.322	92.04	1.38333	15625	1.69425e+06	0.0150297	56696.3	328.661	G33
MR0142	106.613	77.467	1.37624	11012	1.00499e+06	0.0177655	40007	275.695	G33
MR0143	91.273	85.904	1.0625	10454.3	1.05801e+06	0.0123685	40913.6	262.243	G33
MR0144	140.361	79.768	1.75962	14928.4	1.40289e+06	0.0220592	51616.3	336.463	G33
MR0145	102.778	76.7	1.34	10510.8	949753	0.0174707	38436	268.34	G33
MR0148	143.429	102.011	1.40602	19508.4	2.3445e+06	0.013783	70517.4	368.148	G33
MR0151	157.235	80.535	1.95238	16883.9	1.60191e+06	0.0242426	57454.3	367.297	G33
MR0152	128.089	90.506	1.41525	15457.1	1.64811e+06	0.0156371	55788.2	328.026	G33
MR0153	119.652	85.904	1.39286	13704.8	1.38697e+06	0.0162141	49648	308.115	G33
MR0155	98.176	75.933	1.29293	9939.73	889173	0.0170272	36681.3	259.756	G33
MR0158	82.069	79.768	1.02885	8728.64	820269	0.012898	34541.9	239.375	G33
MR0159	115.05	79.001	1.45631	12118.8	1.1279e+06	0.0184341	43457.8	291.793	G33
MR0165	76.7	69.03	1.11111	7059.47	574105	0.0160961	27223.9	215.95	G33
MR0167	103.545	85.137	1.21622	11754	1.17892e+06	0.0142854	44107.1	280.61	G33
MR0171	96.642	72.865	1.32632	9389.09	805979	0.0182024	34422.7	253.268	G33
MR0179	120.419	97.409	1.23622	15639.9	1.79479e+06	0.012691	58420.1	324.221	G33
MR0180	108.147	80.535	1.34286	11612.8	1.1018e+06	0.0166742	42443.5	282.141	G33
MR0182	82.069	61.36	1.3375	6714.34	485366	0.0217976	24564.6	214.406	G33
MR0184	97.409	90.506	1.07627	11754.8	1.25335e+06	0.0118917	45804.8	278.229	G33
MR0188	118.885	90.506	1.31356	14346.4	1.52968e+06	0.0145135	52727	312.693	G33
MR0189	131.157	88.205	1.48696	15424.9	1.60287e+06	0.016858	55063.4	330.382	G33
MR0191	120.419	81.302	1.48113	13053.7	1.25031e+06	0.0182177	46638.1	303.716	G33
MR0192	103.545	81.302	1.27358	11224.6	1.07511e+06	0.0156649	41588.3	275.549	G33
MR0193	111.215	79.768	1.39423	11828.5	1.11158e+06	0.0174786	42841	286.286	G33
MR0194	89.739	74.399	1.20619	8901.99	780253	0.0162124	33484.1	244.006	G33
MR0203	82.069	75.933	1.08081	8308.99	743293	0.0142337	32332.4	233.954	G33
MR0207	150.332	90.506	1.66102	18141.3	1.93431e+06	0.0183526	63357.2	366.132	G33
MR0209	134.225	99.71	1.34615	17844.8	2.09619e+06	0.0135007	65180.9	349.877	G33
MR0210	96.642	79.001	1.2233	10179.8	947438	0.0154846	38136.9	261.286	G33
MR0212	78.234	62.127	1.25926	6480.59	474325	0.0202691	24084.6	209.092	G33
MR0213	116.584	85.904	1.35714	13353.4	1.35141e+06	0.0157984	48677.9	302.994	G33
MR0215	105.846	67.496	1.56818	9525.58	757444	0.0232337	33632.9	262.184	G33
MR0216	98.176	86.671	1.13274	11345.3	1.15844e+06	0.0130695	43486	274.108	G33
MR0218	71.331	67.496	1.05682	6419.41	510451	0.0156575	25168.6	205.44	G33
MR0219	98.176	78.234	1.2549	10240.9	943879	0.0160404	38095.6	262.762	G33
MR0221	110.448	70.564	1.56522	10391.5	863861	0.0221815	36704.2	273.743	G33
MR0222	105.846	67.496	1.56818	9525.58	757444	0.0232337	33632.9	262.184	G33
MR0223	102.011	74.399	1.37113	10119.4	886954	0.0184295	36796.9	264.141	G33
MR0224	109.681	79.768	1.375	11665.4	1.09625e+06	0.0172375	42389.9	283.721	G33
MR0225	108.147	79.001	1.36893	11391.6	1.06023e+06	0.017328	41439.3	280.193	G33
MR0226	88.205	82.069	1.07477	9651.86	933193	0.0130959	37627.8	252.094	G33
MR0230	105.846	80.535	1.31429	11365.7	1.07836e+06	0.0163194	41766.3	278.334	G33
MR0231	111.982	73.632	1.52083	10993.9	953677	0.0206545	39059.6	280.042	G33
MR0232	96.642	69.797	1.38462	8993.76	739536	0.0198377	32627.4	249.37	G33
MR0233	165.672	76.7	2.16	16942.7	1.53095e+06	0.0281617	56901.9	378.586	G33
MR0237	106.613	80.535	1.32381	11448.1	1.08617e+06	0.0164377	41991.7	279.601	G33
MR0238	134.225	93.574	1.43443	16746.6	1.84614e+06	0.0153293	60257	342.168	G33
MR0242	131.924	88.972	1.48276	15650.1	1.6404e+06	0.0166655	55901	332.62	G33
MR0246	146.497	96.642	1.51587	18877	2.14922e+06	0.0156854	67112.5	366.752	G33
MR0250	130.39	86.671	1.50442	15068	1.53855e+06	0.0173579	53655.9	327.214	G33
MR0251	89.739	67.496	1.32955	8076.03	642181	0.0196981	29590.6	234.963	G33
MR0252	79.001	63.661	1.24096	6705.71	502921	0.0194933	25021.4	212.361	G33
MR0254	161.837	86.671	1.86726	18702.1	1.90961e+06	0.0215442	64057.5	382.104	G33
MR0258	119.652	87.438	1.36842	13949.5	1.43695e+06	0.0156502	50748.7	310.048	G33
MR0259	86.671	67.496	1.28409	7799.93	620226	0.0190247	28836.6	229.908	G33
MR0261A	123.487	78.234	1.57843	12881.2	1.18722e+06	0.0201758	45422.4	305.284	G33
MR0263	157.235	98.176	1.60156	20582.3	2.38056e+06	0.0163132	72373.7	387.035	G33
MR0264	111.982	81.302	1.37736	12139.1	1.16271e+06	0.0169413	44093.4	289.499	G33
MR0265	101.244	84.37	1.2	11389.3	1.13205e+06	0.0142231	42903.4	275.877	G33
MR0267	134.225	88.205	1.52174	15785.8	1.64036e+06	0.0172523	56077.2	335.614	G33
MR0268	92.807	79.768	1.16346	9870.71	927594	0.0145856	37524.4	256.159	G33
MR0269	102.778	64.428	1.59524	8829.04	670146	0.02476	31069.3	253.27	G33
MR0271	105.846	81.302	1.30189	11474	1.099e+06	0.016013	42267.2	279.324	G33
MR0272	98.176	81.302	1.20755	10642.5	1.01936e+06	0.0148526	40018.1	266.83	G33
MR0275	125.021	75.933	1.64646	12657.6	1.13231e+06	0.0216831	44277.2	305.247	G33
MR0276	141.895	100.477	1.41221	19009.6	2.2502e+06	0.0140551	68644	363.657	G33
MR0277	87.438	58.292	1.5	6795.91	466700	0.0257325	24214.7	219.616	G33
MR0279A	86.671	77.467	1.11881	8952.19	817010	0.0144424	34447	243.29	G33
MR0280	103.545	85.137	1.21622	11754	1.17892e+06	0.0142854	44107.1	280.61	G33
MR0281	97.409	81.302	1.19811	10559.4	1.0114e+06	0.0147366	39795.4	265.596	G33
MR0283	101.244	75.166	1.34694	10146.8	898529	0.0179195	37057.5	263.837	G33
MR0286	121.186	82.836	1.46296	13384.8	1.3062e+06	0.017661	47949.5	306.894	G33
MR0287	91.273	63.661	1.43373	7747.37	581044	0.0225214	27879.3	232.695	G33
MR0288	88.205	83.603	1.05505	9832.27	968405	0.0126197	38571.5	254.254	G33
MR0292	126.555	91.273	1.38655	15401.4	1.65609e+06	0.0151913	55854.3	326.413	G33
MR0293	148.031	98.943	1.49612	19528.8	2.27637e+06	0.0151211	69621.9	372.152	G33
MR0294	125.021	73.632	1.69792	12274.1	1.06472e+06	0.0230595	42698.4	302.604	G33
MR0302	154.934	92.04	1.68333	19013.5	2.06167e+06	0.0182891	66244.2	375.92	G33
MR0303	96.642	81.302	1.18868	10476.3	1.00343e+06	0.0146205	39573.2	264.364	G33
MR0306	85.137	74.399	1.14433	8445.48	740240	0.015381	32268.9	236.651	G33
MR0310	107.38	79.001	1.35922	11310.8	1.05271e+06	0.0172051	41216.6	278.915	G33
MR0311	97.409	70.564	1.38043	9164.76	761878	0.0195629	33271.7	251.618	G33
MR0313	85.137	76.7	1.11	8706.68	786736	0.014472	33586.9	239.818	G33
MR0314	117.351	89.739	1.30769	14041.3	1.48446e+06	0.0145722	51665	309.175	G33
MR0315	115.817	73.632	1.57292	11370.4	986337	0.0213619	40122.8	286.623	G33
MR0318	107.38	77.467	1.38614	11091.2	1.01222e+06	0.0178933	40225.9	276.977	G33
MR0319	121.953	97.409	1.25197	15839.1	1.81765e+06	0.0128527	58958	326.714	G33
MR0325	125.021	80.535	1.55238	13424.8	1.27371e+06	0.0192759	47496.1	310.655	G33
MR0330	60.593	64.428	0.940476	5205.18	395086	0.0145973	21297.3	184.752	G33
MR0337	108.914	68.263	1.59551	9913.06	797213	0.0233729	34882.9	268.38	G33
MR0341	70.564	82.836	0.851852	7793.65	760574	0.0102836	33220.5	226.899	G33
MR0342	95.108	87.438	1.08772	11088.1	1.14219e+06	0.0124399	43055.8	270.353	G33
MR0345	117.351	92.04	1.275	14401.3	1.56156e+06	0.0138527	53342.7	312.163	G33
MR0347	118.118	97.409	1.2126	15341	1.76049e+06	0.0124485	57616.3	320.499	G33
MR0348	115.817	85.137	1.36036	13147.1	1.31865e+06	0.0159785	47898.1	300.744	G33
MR0351	112.749	83.603	1.34862	12568.2	1.23787e+06	0.0161313	45886.6	293.692	G33
MR0353	141.128	95.108	1.48387	17896.5	2.00524e+06	0.015602	63914.9	355.743	G33
MR0356	98.943	75.933	1.30303	10017.4	896120	0.0171603	36893	261.017	G33
MR0357	95.875	74.399	1.28866	9510.67	833603	0.0173209	35128.4	253.986	G33
MR0358	63.661	63.661	1	5403.63	405266	0.0157082	21602.7	188.229	G33
MR0362	95.875	77.467	1.23762	9902.86	903772	0.0159761	36978.8	258.009	G33
MR0364	110.448	75.166	1.46939	11069.2	980213	0.0195486	39616.4	279.291	G33
MR0367	125.788	82.836	1.51852	13893	1.35581e+06	0.0183316	49375.2	314.726	G33
MR0368	86.671	65.195	1.32941	7534.02	578658	0.0203913	27605.4	226.936	G33
MR0372	67.496	62.894	1.07317	5660.12	419388	0.0170632	22077	193.021	G33
MR0373	87.438	78.234	1.11765	9120.83	840642	0.014286	35107.6	245.556	G33
MR0375A	108.147	74.399	1.45361	10728	940305	0.019538	38486.5	274.452	G33
MR0375B	89.739	79.768	1.125	9544.4	896930	0.0141034	36661.8	251.296	G33
MR0376	97.409	84.37	1.15455	10957.9	1.08917e+06	0.0136843	41754.5	269.744	G33
MR0377	123.487	88.205	1.4	14522.9	1.50913e+06	0.0158721	52548.6	317.426	G33
MR0378	96.642	82.836	1.16667	10673.9	1.04166e+06	0.0140841	40544.2	266.437	G33
MR0380	90.506	76.7	1.18	9255.75	836350	0.0153846	35038.4	248.33	G33
MR0382	138.827	87.438	1.58772	16185	1.66723e+06	0.0181582	57007.2	342.606	G33
MR0384A	132.691	99.71	1.33077	17640.8	2.07223e+06	0.0133464	64621	347.334	G33
MR0384B	132.691	93.574	1.41803	16555.2	1.82504e+06	0.0151541	59724.7	339.585	G33
MR0387	121.953	92.807	1.31405	15090.8	1.64996e+06	0.0141589	55457.5	320.72	G33
MR0388	107.38	74.399	1.4433	10652	933636	0.0193994	38274.3	273.155	G33
MR0389	89.739	78.234	1.14706	9360.85	862764	0.0146619	35740.2	249.191	G33
MR0390	105.079	67.496	1.55682	9456.55	751955	0.0230653	33437.6	260.864	G33
MR0391	94.341	84.37	1.11818	10612.7	1.05486e+06	0.0132533	40843.9	264.891	G33
MR0392	90.506	82.069	1.1028	9903.65	957537	0.0134375	38284.4	255.683	G33
MR0395	92.807	86.671	1.0708	10724.9	1.09509e+06	0.0123547	41862.9	265.699	G33
MR0403	77.467	72.865	1.06316	7526.18	646063	0.0145908	29448.1	222.502	G33
MR0404	106.613	82.836	1.28704	11775.2	1.14913e+06	0.0155372	43507	282.574	G33
MR0407	98.176	67.496	1.45455	8835.32	702557	0.0215501	31691.9	249.089	G33
MR0409	86.671	73.632	1.17708	8509.01	738120	0.015986	32235.3	238.051	G33
MR0410	98.176	82.069	1.19626	10742.9	1.03868e+06	0.0145763	40505.3	267.858	G33
MR0411	97.409	75.166	1.29592	9762.46	864494	0.0172408	36005.4	257.501	G33
MR0412	130.39	87.438	1.49123	15201.4	1.5659e+06	0.0170547	54232	328.144	G33
MR0416	49.855	58.292	0.855263	3874.86	266101	0.0146721	16487.9	159.929	G33
MR0420	108.147	82.069	1.31776	11834	1.14418e+06	0.0160567	43457.8	284.107	G33
MR0422	102.778	80.535	1.27619	11036.3	1.0471e+06	0.0158464	40868.5	273.292	G33
MR0424	137.293	84.37	1.62727	15444.5	1.53513e+06	0.0192873	54143.9	336.357	G33
MR0426	98.943	69.03	1.43333	9106.71	740595	0.0207639	32773.1	252.278	G33
MR0429	84.37	67.496	1.25	7592.85	603760	0.0185196	28275.1	226.149	G33
MR0430	106.613	79.768	1.33654	11339.1	1.06558e+06	0.0167553	41491.7	278.618	G33
MR0431	78.234	63.661	1.22892	6640.61	498038	0.0193041	24846	211.117	G33
MR0434	89.739	72.098	1.24468	8626.67	732736	0.0172637	32162.7	240.949	G33
MR0435	92.807	79.001	1.17476	9775.79	909842	0.0148702	37056.1	255.12	G33
MR0437	171.041	67.496	2.53409	15392.8	1.22399e+06	0.0375443	50837.6	379.616	G33
MR0438	120.419	85.137	1.41441	13669.5	1.37104e+06	0.0166134	49343.1	308.443	G33
MR0442	87.438	65.962	1.32558	7690.11	597596	0.0200961	28197.8	229.189	G33
MR0443	103.545	80.535	1.28571	11118.7	1.05492e+06	0.0159647	41092.4	274.549	G33
MR0445	95.108	72.098	1.31915	9142.8	776575	0.0182966	33565.9	249.748	G33
MR0446	107.38	91.273	1.17647	13067.9	1.40517e+06	0.0128896	49513.5	295.01	G33
MR0447	82.069	63.661	1.28916	6966.13	522451	0.0202503	25727.3	217.371	G33
MR0448	99.71	75.933	1.31313	10095	903066	0.0172933	37105.1	262.281	G33
MR0449	94.341	79.001	1.19417	9937.38	924880	0.0151159	37487.1	257.577	G33
MR0450	138.827	103.545	1.34074	19166.5	2.33804e+06	0.0129484	70078.6	362.406	G33
MR0452	115.05	69.797	1.64835	10706.9	880400	0.0236164	37445.4	280.806	G33
MR0457	130.39	84.37	1.54545	14668	1.45794e+06	0.0183176	51941.6	324.447	G33
MR0465	105.846	80.535	1.31429	11365.7	1.07836e+06	0.0163194	41766.3	278.334	G33
MR0466	106.613	87.438	1.2193	12429.4	1.28036e+06	0.0139447	46607.9	288.631	G33
MR0467	90.506	85.137	1.06306	10273.9	1.03047e+06	0.0124865	40200.4	259.975	G33
MR0470	95.108	69.797	1.36264	8851	727797	0.0195229	32233.3	246.81	G33
MR0472	94.341	79.001	1.19417	9937.38	924880	0.0151159	37487.1	257.577	G33
MR0475	130.39	98.176	1.32812	17068.2	1.97413e+06	0.013528	62554.8	341.56	G33
MR0476	89.739	78.234	1.14706	9360.85	862764	0.0146619	35740.2	249.191	G33
MR0477	105.846	75.166	1.40816	10608	939371	0.018734	38331.3	271.523	G33
MR0480	132.691	88.205	1.50435	15605.3	1.62161e+06	0.0170551	55569.7	332.994	G33
MR0483	72.098	75.933	0.949495	7299.49	652987	0.0125044	29755.5	218.773	G33
MR0489	108.914	77.467	1.40594	11249.7	1.02668e+06	0.0181489	40664.7	279.548	G33
MR0491	111.982	84.37	1.32727	12597.2	1.25211e+06	0.0157316	46176.2	293.401	G33
MR0492	125.788	72.865	1.72632	12220.7	1.04905e+06	0.023692	42390.7	303.077	G33
MR0495	71.331	69.03	1.03333	6565.31	533917	0.0149693	25941.2	207.616	G33
MR0501	62.894	55.991	1.12329	4695.33	309717	0.0200619	18044.3	176.219	G33
MR0503	111.982	81.302	1.37736	12139.1	1.16271e+06	0.0169413	44093.4	289.499	G33
MR0506	115.05	64.428	1.78571	9883.26	750163	0.0277164	34089.6	274.715	G33
MR0509	117.351	89.739	1.30769	14041.3	1.48446e+06	0.0145722	51665	309.175	G33
MR0510	104.312	81.302	1.28302	11307.7	1.08307e+06	0.0157809	41814.2	276.805	G33
MR0512	88.972	65.195	1.36471	7734.04	594021	0.0209327	28155.2	230.758	G33
MR0514	118.118	80.535	1.46667	12683.5	1.20339e+06	0.0182115	45412.1	298.873	G33
MR0515	113.516	85.904	1.32143	13002	1.31584e+06	0.0153826	47713.1	297.907	G33
MR0516A	86.671	79.001	1.09709	9129.46	849687	0.013887	35351.1	245.416	G33
MR0520	84.37	80.535	1.04762	9059.65	859562	0.0130082	35626.8	243.999	G33
MR0523	111.982	79.768	1.40385	11910.1	1.11925e+06	0.0175991	43067.1	287.572	G33
MR0524	112.749	82.836	1.36111	12452.9	1.21526e+06	0.0164314	45362.9	292.718	G33
MR0527	80.535	69.03	1.16667	7412.44	602810	0.0169009	28155.7	222.02	G33
MR0528	138.06	89.739	1.53846	16519.2	1.74643e+06	0.0171437	58550.7	344.021	G33
MR0529	115.817	85.904	1.34821	13265.5	1.34251e+06	0.0156944	48436.1	301.719	G33
MR0532	96.642	85.904	1.125	11069.2	1.12024e+06	0.013096	42519	270.631	G33
MR0533	132.691	94.341	1.4065	16690.9	1.85508e+06	0.0149087	60328	340.541	G33
MR0534	73.632	68.263	1.07865	6701.79	538961	0.0158014	26095.6	210.086	G33
MR0536	94.341	82.836	1.13889	10419.8	1.01685e+06	0.0137487	39871.1	262.781	G33
MR0539	81.302	66.729	1.21839	7233.6	568657	0.0182588	27130.4	220.158	G33
MR0540	108.147	72.865	1.48421	10506.8	901929	0.0203693	37521.8	272.574	G33
MR0543	108.147	97.409	1.11024	14046	1.61188e+06	0.0113977	54180.1	304.623	G33
MR0545	126.555	95.108	1.33065	16048.5	1.79818e+06	0.0139909	58789.6	331.281	G33
MR0546	120.419	81.302	1.48113	13053.7	1.25031e+06	0.0182177	46638.1	303.716	G33
MR0548	131.924	94.341	1.39837	16594.5	1.84436e+06	0.0148225	60060.5	339.254	G33
MR0549	119.652	78.234	1.52941	12481.1	1.15035e+06	0.0195492	44291.9	298.696	G33
MR0550	125.788	90.506	1.38983	15179.4	1.6185e+06	0.0153562	55018.5	324.166	G33
MR0551	101.244	91.273	1.10924	12321.1	1.32487e+06	0.012153	47540.4	285.288	G33
MR0552	61.36	74.399	0.824742	6086.83	533506	0.0110854	26320.1	200.932	G33
MR0554	99.71	82.836	1.2037	11012.8	1.07472e+06	0.0145312	41448.2	271.353	G33
MR0556	62.894	68.263	0.921348	5724.44	460362	0.013497	23613.1	193.828	G33
MR0557	84.37	79.001	1.06796	8887.09	827129	0.0135183	34720.2	241.833	G33
MR0558	105.846	94.341	1.12195	13314.2	1.47977e+06	0.0118925	51186	296.765	G33
MR0559	81.302	82.836	0.981481	8979.64	876313	0.0118485	36146.9	242.63	G33
MR0560	122.72	83.603	1.46789	13679.7	1.34735e+06	0.0175579	48969.9	310.434	G33
MR0562	74.399	69.797	1.06593	6923.77	569325	0.0152719	27067.2	213.431	G33
MR0565	100.477	73.632	1.36458	9864.43	855696	0.0185325	35911.5	260.613	G33
MR0566	66.729	55.224	1.20833	4913.39	319661	0.0218806	18471.9	181.293	G33
MR0571	78.234	74.399	1.05155	7760.71	680220	0.0141339	30479.5	225.853	G33
MR0572	111.982	90.506	1.23729	13513.4	1.44086e+06	0.0136708	50464.9	301.397	G33
MR0573	82.836	75.166	1.10204	8301.93	735160	0.0146614	32099.8	234.082	G33
MR0575	111.982	81.302	1.37736	12139.1	1.16271e+06	0.0169413	44093.4	289.499	G33
MR0576	94.341	74.399	1.26804	9358.5	820266	0.0170438	34714.9	251.473	G33
MR0577	93.574	79.768	1.17308	9952.28	935260	0.0147061	37741.2	257.383	G33
MR0578	118.885	88.205	1.34783	13981.7	1.45289e+06	0.0152806	51054.6	309.745	G33
MR0579	124.254	85.137	1.45946	14104.8	1.41471e+06	0.0171425	50555.7	314.915	G33
MR0580	90.506	74.399	1.21649	8978.07	786922	0.016351	33688.2	245.243	G33
MR0581	131.924	74.399	1.7732	13086.7	1.14704e+06	0.0238336	45190.9	315.594	G33
MR0585	119.652	85.137	1.40541	13582.4	1.36231e+06	0.0165076	49101.4	307.155	G33
MR0586	99.71	72.865	1.36842	9687.16	831566	0.0187802	35242.1	258.364	G33
MR0588	137.293	86.671	1.58407	15865.8	1.62e+06	0.0182768	55907.8	339.055	G33
MR0590	113.516	84.37	1.34545	12769.8	1.26927e+06	0.0159471	46649.7	295.943	G33
MR0593	101.244	78.234	1.29412	10561	973375	0.0165416	38964.5	267.782	G33
MR0602	105.846	91.273	1.15966	12881.2	1.38509e+06	0.0127054	49017.3	292.563	G33
MR0603	118.118	83.603	1.41284	13166.7	1.29682e+06	0.0168994	47540.3	302.664	G33
MR0608	115.05	76.7	1.5	11765.8	1.06316e+06	0.0195567	41922.9	288.985	G33
MR0609	88.205	79.768	1.10577	9381.25	881598	0.0138623	36233.5	248.884	G33
MR0610	118.118	90.506	1.30508	14253.9	1.51981e+06	0.0144199	52474.1	311.429	G33
MR0612	113.516	82.069	1.38318	12421.5	1.20098e+06	0.0168538	45073.7	293.028	G33
MR0613	88.972	85.137	1.04505	10099.7	1.013e+06	0.0122749	39750.6	257.608	G33
MR0614	122.72	70.564	1.73913	11546.2	959846	0.0246461	40000.3	295.092	G33
MR0615	97.409	82.836	1.17593	10758.6	1.04992e+06	0.0141958	40769.5	267.662	G33
MR0619	127.322	95.108	1.33871	16145.8	1.80908e+06	0.0140757	59056.4	332.552	G33
MR0620	92.04	73.632	1.25	9036.12	783844	0.0169763	33649.7	246.714	G33
MR0621	55.991	55.224	1.01389	4122.73	268222	0.0183596	16400	164.438	G33
MR062	91.273	73.632	1.23958	8960.82	777312	0.0168348	33446.4	245.467	G33
MR0630	65.195	81.302	0.801887	7067.31	676919	0.00986306	30955.4	216.993	G33
MR0635	77.467	78.234	0.990196	8080.74	744779	0.0126569	32422.1	230.174	G33
MR0637	127.322	104.312	1.22059	17708.3	2.17617e+06	0.0117013	66383	344.561	G33
MR0638	116.584	88.205	1.32174	13711.1	1.42477e+06	0.0149849	50312.2	305.933	G33
MR0642	107.38	87.438	1.22807	12518.8	1.28957e+06	0.014045	46848.4	289.872	G33
MR0647	102.011	73.632	1.38542	10015	868761	0.0188154	36327.3	263.174	G33
MR0649	111.215	85.137	1.30631	12624.7	1.26625e+06	0.0153436	46465.3	293.122	G33
MR0653	88.972	79.768	1.11538	9462.82	889264	0.0139829	36447.4	250.088	G33
MR0654	141.895	95.875	1.48	18138.9	2.04879e+06	0.0154368	64817	357.981	G33
MR0656	86.671	77.467	1.11881	8952.19	817010	0.0144424	34447	243.29	G33
MR0660	89.739	69.03	1.3	8259.58	671702	0.0188324	30437.6	236.939	G33
MR0661	139.594	99.71	1.4	18558.6	2.18004e+06	0.0140407	67151	358.836	G33
MR0663	75.933	75.933	1	7687.76	687720	0.0131695	30734.2	224.528	G33
MR0667	94.341	87.438	1.07895	10998.7	1.13298e+06	0.0123396	42822.9	269.159	G33
MR0668	79.768	74.399	1.07216	7912.88	693558	0.014411	30873.4	228.226	G33
MR0670	92.807	76.7	1.21	9491.06	857613	0.0157757	35667.5	252.026	G33
MR0673	82.069	73.632	1.11458	8057.21	698928	0.0151372	31040.6	230.753	G33
MR0675	118.885	91.273	1.30252	14468	1.55572e+06	0.0142706	53289.6	313.684	G33
MR0676	126.555	82.069	1.54206	13848.3	1.33893e+06	0.0187898	49060.9	315.119	G33
MR0679	107.38	74.399	1.4433	10652	933636	0.0193994	38274.3	273.155	G33
MR0682	114.283	71.331	1.60215	10869.2	913394	0.0224608	38216.9	281.264	G33
MR0683	82.069	71.331	1.15054	7805.42	655927	0.0161296	29773.8	227.592	G33
MR0684	108.147	80.535	1.34286	11612.8	1.1018e+06	0.0166742	42443.5	282.141	G33
MR0688	87.438	81.302	1.07547	9478.51	907868	0.0132281	36944	249.826	G33
MR0689	112.749	92.807	1.21488	13951.9	1.52544e+06	0.0130903	52371	305.695	G33
MR0692	111.982	90.506	1.23729	13513.4	1.44086e+06	0.0136708	50464.9	301.397	G33
MR0695	99.71	69.03	1.44444	9177.31	746336	0.0209249	32969.8	253.572	G33
MR0701	111.215	78.234	1.42157	11601.1	1.06924e+06	0.0181707	41828.1	284.371	G33
MR0702	118.885	97.409	1.22047	15440.6	1.77192e+06	0.0125294	57883.8	321.737	G33
MR0706	110.448	84.37	1.30909	12424.7	1.23496e+06	0.0155161	45704	290.868	G33
MR0712	53.69	59.826	0.897436	4282.74	301851	0.0150008	17856	167.772	G33
MR0713	52.923	68.263	0.775281	4816.91	387378	0.0113573	21437.3	179.682	G33
MR0714	86.671	68.263	1.26966	7888.56	634402	0.0185996	29252.2	230.909	G33
MR0715	85.137	81.302	1.04717	9229.08	883976	0.01288	36298.4	246.267	G33
MR0716	90.506	76.7	1.18	9255.75	836350	0.0153846	35038.4	248.33	G33
MR0720	77.467	62.894	1.23171	6496.28	481343	0.0195839	24290.5	208.857	G33
MR0721	84.37	84.37	1	9491.06	943374	0.0118526	37943.5	249.484	G33
MR0725	115.817	88.972	1.30172	13739.3	1.44012e+06	0.0146307	50613.6	305.657	G33
MR0726A	119.652	85.137	1.40541	13582.4	1.36231e+06	0.0165076	49101.4	307.155	G33
MR0727	73.632	82.069	0.897196	8057.21	779013	0.0109322	33596.4	230.149	G33
MR0728	119.652	71.331	1.67742	11379.9	956305	0.023516	39673.1	290.591	G33
MR0731	85.137	84.37	1.00909	9577.34	951950	0.0119603	38163.1	250.647	G33
MR0732	97.409	83.603	1.16514	10858.2	1.06946e+06	0.0139366	41260.7	268.701	G33
MR0738	85.904	75.166	1.14286	8609.41	762388	0.0152044	32908.4	238.916	G33
MR0743	108.147	78.234	1.38235	11281	1.03974e+06	0.0176695	40941	279.225	G33
MR0745	124.254	87.438	1.42105	14486	1.49221e+06	0.0162521	52234.3	317.757	G33
MR0746	108.147	77.467	1.39604	11170.4	1.01945e+06	0.0180211	40445.2	278.261	G33
MR0747	118.118	78.234	1.5098	12321.1	1.1356e+06	0.0192986	43841.4	296.074	G33
MR0750	137.293	90.506	1.51695	16567.8	1.76654e+06	0.0167608	58893.9	343.63	G33
MR0751	102.778	75.166	1.36735	10300.5	912143	0.018191	37480.8	266.39	G33
MR0752	94.341	80.535	1.17143	10130.3	961147	0.0145456	38432.5	259.646	G33
MR0754	80.535	71.331	1.12903	7659.52	643667	0.0158281	29388.6	225.163	G33
MR0760	111.215	101.244	1.09848	15013.1	1.7907e+06	0.0108499	58109.8	314.754	G33
MR0763	111.982	76.7	1.46	11452	1.03481e+06	0.0190352	41044	283.772	G33
MR0765	86.671	80.535	1.07619	9306.73	883005	0.013363	36266.3	247.559	G33
MR0767	106.613	91.273	1.16807	12974.5	1.39513e+06	0.0127975	49265.2	293.785	G33
MR0769	131.924	83.603	1.57798	14705.7	1.4484e+06	0.0188747	51858.9	326.174	G33
MR0770	128.856	75.166	1.71429	12914.1	1.14358e+06	0.0228067	44849.9	311.063	G33
MR0773	118.885	81.302	1.46226	12887.5	1.23438e+06	0.0179856	46172.8	301.113	G33
MR0778	99.71	66.729	1.49425	8871.4	697409	0.0223929	31635.7	250.756	G33
MR0781	91.273	80.535	1.13333	9800.89	929890	0.0140726	37560.1	254.772	G33
MR0783	128.089	86.671	1.47788	14802.1	1.5114e+06	0.0170516	52909.9	323.297	G33
MR0784	93.574	71.331	1.31183	8899.64	747880	0.0183907	32719.7	246.228	G33
MR0787	108.147	75.166	1.43878	10838.6	959792	0.0191413	38972.5	275.397	G33
MR0788	82.836	75.166	1.10204	8301.93	735160	0.0146614	32099.8	234.082	G33
MR0790	111.982	85.904	1.30357	12826.3	1.29806e+06	0.0151747	47232.8	295.377	G33
MR0793	86.671	79.768	1.08654	9218.1	866266	0.0136212	35807.3	246.485	G33
MR0794	111.215	76.7	1.45	11373.6	1.02772e+06	0.0189048	40825	282.473	G33
MR0795	119.652	72.865	1.64211	11624.6	997879	0.0225363	40683.5	292.36	G33
MR0802	81.302	70.564	1.15217	7649.33	635898	0.0163281	29165.8	225.327	G33
MR0803	105.079	70.564	1.48913	9886.39	821868	0.0211033	35281	264.556	G33
MR0805	95.108	63.661	1.49398	8072.89	605458	0.0234677	28789.3	239.195	G33
MR0809	126.555	75.933	1.66667	12812.9	1.1462e+06	0.0219492	44720.8	307.918	G33
MR0810	113.516	95.108	1.19355	14395	1.61291e+06	0.0125494	54311.2	310.01	G33
MR0811	72.865	71.331	1.02151	6930.04	582365	0.0143206	27493.8	213.249	G33
MR0813	73.632	63.661	1.15663	6249.98	468741	0.0181685	23802.3	203.729	G33
MR0815	79.768	79.001	1.00971	8402.34	782013	0.012781	33473.6	234.767	G33
MR0817	77.467	79.768	0.971154	8239.18	774273	0.0121747	33298	232.404	G33
MR0818	121.953	92.04	1.325	14966.1	1.6228e+06	0.0143959	54883.1	319.733	G33
MR0820	91.273	81.302	1.12264	9894.24	947686	0.0138083	38030.8	255.827	G33
MR0821	115.817	81.302	1.42453	12554.9	1.20253e+06	0.0175214	45245.6	295.93	G33
MR0823	93.574	93.574	1	11674.8	1.28702e+06	0.0106867	46673.6	276.708	G33
MR0827	79.768	69.797	1.14286	7423.42	610411	0.016374	28375.1	221.846	G33
MR0828	108.914	82.836	1.31481	12029.3	1.17393e+06	0.0158725	44200.3	286.36	G33
MR0829	113.516	79.768	1.42308	12073.3	1.13458e+06	0.0178402	43520.1	290.151	G33
MR0837	114.283	80.535	1.41905	12271.7	1.16432e+06	0.0176203	44264.1	292.395	G33
MR0839	81.302	69.797	1.16484	7566.18	622149	0.0166889	28753.3	224.284	G33
MR0841	111.215	81.302	1.36792	12056	1.15474e+06	0.0168252	43863.9	288.219	G33
MR0842	68.263	57.525	1.18667	5235.77	354829	0.0206287	19787.6	186.846	G33
MR0844	102.011	93.574	1.09016	12727.4	1.40306e+06	0.0116503	49385.1	289.687	G33
MR0847	101.244	88.972	1.13793	12010.5	1.25891e+06	0.0127898	45970	282.116	G33
MR0851	95.108	84.37	1.12727	10699	1.06344e+06	0.0133611	41070.8	266.1	G33
MR0853	104.312	84.37	1.23636	11734.4	1.16635e+06	0.0146541	43830.5	280.833	G33
MR0860	98.176	80.535	1.21905	10542.1	1.00022e+06	0.0151369	39533.4	265.807	G33
MR0863	114.283	87.438	1.30702	13323.6	1.37247e+06	0.0149479	49030.6	301.149	G33
MR0864	128.089	83.603	1.53211	14278.2	1.40629e+06	0.018326	50650.6	319.585	G33
MR0865	95.875	65.962	1.45349	8432.14	655259	0.0220352	30250.6	243.309	G33
MR0867	81.302	79.768	1.01923	8647.06	812603	0.0127774	34333	238.203	G33
MR0869	97.409	80.535	1.20952	10459.8	992404	0.0150186	39312.4	264.569	G33
MR0873	75.166	73.632	1.02083	7379.5	640139	0.013864	29283.8	220.055	G33
MR0874	97.409	78.234	1.2451	10160.9	936505	0.0159151	37879.3	261.514	G33
MR0876	100.477	82.069	1.2243	10994.7	1.06303e+06	0.0149179	41180.6	271.568	G33
MR0878	117.351	93.574	1.2541	14641.3	1.61405e+06	0.0134022	54474.3	314.173	G33
MR0881	93.574	70.564	1.32609	8803.94	731883	0.0187927	32278.8	245.242	G33
MR0882	130.39	73.632	1.77083	12801.2	1.11045e+06	0.0240498	44214.6	312.034	G33
MR0885	126.555	97.409	1.29921	16436.8	1.88624e+06	0.0133377	60581.2	334.245	G33
MR0887	61.36	77.467	0.792079	6337.83	578414	0.0102247	27920.3	205.704	G33
MR0889	67.496	68.263	0.988764	6143.31	494047	0.0144846	24661.7	200.681	G33
MR0890	106.613	72.865	1.46316	10357.8	889136	0.0200804	37104.7	269.97	G33
MR0901	138.06	95.108	1.45161	17507.5	1.96165e+06	0.0152628	62826.7	350.54	G33
MR0902	83.603	85.137	0.981982	9490.28	951872	0.0115341	38195.2	249.436	G33
MR0903	112.749	80.535	1.4	12107	1.14869e+06	0.0173837	43807.1	289.818	G33
MR0904	114.283	92.807	1.2314	14141.7	1.54619e+06	0.0132684	52881.4	308.176	G33
MR0905	103.545	69.797	1.48352	9636.17	792360	0.0212547	34416	261.013	G33
MR0907	121.953	80.535	1.51429	13095.3	1.24246e+06	0.0188028	46567.3	305.4	G33
MR0908	95.875	82.836	1.15741	10589.2	1.03339e+06	0.0139723	40319.4	265.215	G33
MR0910	113.516	78.234	1.45098	11841.1	1.09136e+06	0.0185467	42496.6	288.254	G33
MR0911	102.778	65.195	1.57647	8934.15	686197	0.0241809	31511.9	254.174	G33
MR0912	111.982	79.768	1.40385	11910.1	1.11925e+06	0.0175991	43067.1	287.572	G33
MR0914	98.943	69.797	1.41758	9207.9	757144	0.0203101	33220.9	253.23	G33
MR0915	127.322	75.933	1.67677	12890.6	1.15315e+06	0.0220822	44943	309.256	G33
MR0916	106.613	80.535	1.32381	11448.1	1.08617e+06	0.0164377	41991.7	279.601	G33
MR0917	131.157	89.739	1.46154	15693.2	1.6591e+06	0.0162865	56231.3	332.256	G33
MR0918	112.749	73.632	1.53125	11069.2	960209	0.020796	39271.8	281.354	G33
MR0919	99.71	72.865	1.36842	9687.16	831566	0.0187802	35242.1	258.364	G33
MR0920	76.7	72.865	1.05263	7451.66	639666	0.0144463	29255.4	221.317	G33
MR0921	98.943	77.467	1.27723	10219.8	932692	0.0164874	37836.6	263.01	G33
MR0922	126.555	88.972	1.42241	15013.1	1.57364e+06	0.0159872	54123.1	323.537	G33
MR0924	134.225	101.244	1.32576	18119.3	2.16118e+06	0.0130947	66436.9	351.839	G33
MR0926	106.613	84.37	1.26364	11993.3	1.19208e+06	0.0149773	44530.1	284.577	G33
MR0930	97.409	65.962	1.47674	8567.06	665743	0.0223878	30627.8	245.909	G33
MR0931	104.312	83.603	1.24771	11627.7	1.14524e+06	0.0149242	43322.5	279.82	G33
MR0934	111.215	73.632	1.51042	10918.6	947145	0.020513	38847.8	278.732	G33
MR0935	131.924	86.671	1.52212	15245.3	1.55665e+06	0.0175621	54154.5	329.833	G33
MR0938	79.768	72.865	1.09474	7749.73	665253	0.0150242	30029.4	226.081	G33
MR0944	88.972	86.671	1.02655	10281.7	1.04983e+06	0.0118442	40720	259.792	G33
MR0945	98.176	83.603	1.17431	10943.7	1.07788e+06	0.0140463	41488	269.925	G33
MR0947	104.312	74.399	1.40206	10347.6	906960	0.0188452	37428.2	267.99	G33
MR0951	85.904	79.768	1.07692	9136.52	858600	0.0135007	35595	245.291	G33
MR0954	111.982	77.467	1.44554	11566.5	1.05561e+06	0.0186601	41546.1	284.715	G33
MR0955	118.118	87.438	1.35088	13770.7	1.41852e+06	0.0154495	50256.1	307.494	G33
MR0958	79.768	69.03	1.15556	7341.85	597069	0.0167399	27968.4	220.799	G33
MR0960	113.516	95.108	1.19355	14395	1.61291e+06	0.0125494	54311.2	310.01	G33
MR0964	50.622	50.622	1	3416.78	203769	0.0197543	13659.6	149.661	G33
MR0965	115.817	85.137	1.36036	13147.1	1.31865e+06	0.0159785	47898.1	300.744	G33
MR0966	79.768	81.302	0.981132	8647.06	828230	0.0120677	34812.8	238.093	G33
MR0968	82.836	75.933	1.09091	8386.65	750240	0.0143667	32534.7	235.149	G33
MR0970	86.671	77.467	1.11881	8952.19	817010	0.0144424	34447	243.29	G33
MR0971	130.39	87.438	1.49123	15201.4	1.5659e+06	0.0170547	54232	328.144	G33
MR0972	105.079	88.972	1.18103	12465.5	1.3066e+06	0.0132742	47176.8	288.22	G33
MR0974	70.564	62.894	1.12195	5917.4	438451	0.0178388	22749.3	197.821	G33
MR0975	74.399	69.03	1.07778	6847.68	556881	0.0156132	26670.9	212.353	G33
MR0976	134.992	79.768	1.69231	14357.4	1.34923e+06	0.0212154	49974.9	327.042	G33
MR0977	82.836	69.03	1.2	7624.23	620033	0.0173837	28720.5	225.706	G33
MR0980	121.186	88.972	1.36207	14376.2	1.50688e+06	0.015309	52360.1	314.547	G33
MR0982	103.545	84.37	1.22727	11648.1	1.15778e+06	0.0145463	43598.1	279.59	G33
MR0984	121.953	69.03	1.76667	11224.6	912826	0.0255927	38784.1	292.022	G33
MR0985	92.807	69.03	1.34444	8541.96	694667	0.0194762	31210.7	242.009	G33
MR0986	75.166	72.865	1.03158	7302.63	626873	0.0141574	28871.8	218.959	G33
MR0988	95.108	79.001	1.20388	10018.2	932400	0.0152388	37703.3	258.81	G33
MR0989	95.108	82.069	1.15888	10407.2	1.00623e+06	0.0141208	39611.2	262.951	G33
MR0990	85.137	69.797	1.21978	7923.08	651496	0.0174761	29706.8	230.44	G33
MR0993	144.963	108.147	1.34043	20903.1	2.66321e+06	0.0123945	76432.7	378.459	G33
MR0994	84.37	84.37	1	9491.06	943374	0.0118526	37943.5	249.484	G33
MR1008	98.943	95.108	1.04032	12547	1.40585e+06	0.0109383	49460.1	287.096	G33
MR1009	82.069	78.234	1.04902	8560.78	789024	0.0134087	33649.5	237.194	G33
MR1010	111.215	89.739	1.23932	13307.1	1.40684e+06	0.0138102	49671.9	299.138	G33
MR1012	110.448	63.661	1.73494	9374.97	703112	0.0272528	32491.8	265.751	G33
MR1014	94.341	72.098	1.30851	9069.06	770312	0.0181491	33364.3	248.482	G33
MR1016	92.04	75.166	1.22449	9224.37	816844	0.0162905	34548.2	248.744	G33
MR1017	115.05	100.477	1.14504	15413.2	1.82448e+06	0.011396	58880.2	319.737	G33
MR1020	111.982	87.438	1.2807	13055.3	1.34483e+06	0.014647	48299.7	297.368	G33
MR1022	128.089	95.108	1.34677	16243.1	1.81998e+06	0.0141605	59323.6	333.824	G33
MR1024	98.176	79.768	1.23077	10441.7	981257	0.0154294	39051.5	264.788	G33
MR1028	110.448	87.438	1.26316	12876.5	1.32641e+06	0.0144463	47814.4	294.859	G33
MR1031	118.885	79.768	1.49038	12644.3	1.18824e+06	0.018684	45114.9	299.24	G33
MR1032	93.574	80.535	1.1619	10048	953332	0.0144273	38213.7	258.423	G33
MR1033	87.438	78.234	1.11765	9120.83	840642	0.014286	35107.6	245.556	G33
MR1037	82.836	76.7	1.08	8471.36	765473	0.0140808	32972.3	236.221	G33
MR1038	99.71	65.962	1.51163	8769.43	681469	0.0229166	31195.8	249.828	G33
MR1041	96.642	82.069	1.17757	10575.1	1.02245e+06	0.0143485	40057.4	265.399	G33
MR1042	92.807	64.428	1.44048	7972.49	605132	0.0223579	28659.1	236.232	G33
MR1047	85.137	69.797	1.21978	7923.08	651496	0.0174761	29706.8	230.44	G33
MR1049	83.603	64.428	1.29762	7181.83	545119	0.0201406	26478.6	220.887	G33
MR1051	108.914	85.904	1.26786	12474.9	1.2625e+06	0.014759	46276.7	290.345	G33
MR1055	78.234	58.292	1.34211	6080.56	417574	0.0230238	22226.8	204.128	G33
MR1057	117.351	90.506	1.29661	14161.3	1.50995e+06	0.0143262	52221.6	310.167	G33
MR1058	112.749	72.865	1.54737	10953.9	940309	0.0212361	38779.8	280.437	G33
MR1059	98.176	79.001	1.24272	10341.3	962477	0.0157304	38572.2	263.773	G33
MR1060	97.409	64.428	1.5119	8367.82	635138	0.0234666	29766	244.047	G33
MR1065	116.584	77.467	1.50495	12041.9	1.09899e+06	0.019427	42876.8	292.529	G33
MR1066	119.652	102.011	1.17293	16274.4	1.95584e+06	0.0114981	61718.4	329.148	G33
MR1069	122.72	92.04	1.33333	15060.2	1.63301e+06	0.0144865	55141.1	321.003	G33
MR1071	115.05	79.001	1.45631	12118.8	1.1279e+06	0.0184341	43457.8	291.793	G33
MR1073	97.409	75.166	1.29592	9762.46	864494	0.0172408	36005.4	257.501	G33
MR1075	90.506	78.234	1.15686	9440.86	870138	0.0147872	35952.1	250.41	G33
MR1077	115.05	82.836	1.38889	12707	1.24007e+06	0.0167667	46064.6	296.559	G33
MR1078	94.341	75.933	1.24242	9551.46	854440	0.0163621	35628.4	253.49	G33
MR1079	126.555	90.506	1.39831	15272	1.62837e+06	0.0154499	55274.7	325.451	G33
MR1081	115.05	69.797	1.64835	10706.9	880400	0.0236164	37445.4	280.806	G33
MR1083	98.176	80.535	1.21905	10542.1	1.00022e+06	0.0151369	39533.4	265.807	G33
MR1084	116.584	74.399	1.56701	11565	1.01366e+06	0.0210622	40839.7	288.853	G33
MR1086	133.458	85.137	1.56757	15149.6	1.5195e+06	0.0184123	53494.4	330.632	G33
MR1088	85.137	69.03	1.23333	7836.01	637256	0.0178666	29289.2	229.422	G33
MR1089	94.341	64.428	1.46429	8104.27	615134	0.0227275	29026.9	238.827	G33
MR1092	118.885	76.7	1.55	12158	1.0986e+06	0.0202086	43027.6	295.546	G33
MR1093	74.399	78.234	0.95098	7760.71	715283	0.0121556	31616.5	225.577	G33
MR1094	108.147	69.797	1.54945	10064.4	827576	0.0221994	35621.1	268.876	G33
MR1095	74.399	59.059	1.25974	5858.57	407623	0.0213302	21770.7	198.81	G33
MR1106	101.244	60.593	1.67089	8179.57	583894	0.0275756	28536	246.148	G33
MR1109	93.574	63.661	1.46988	7942.69	595692	0.0230892	28424.5	236.587	G33
MR1110	105.079	82.069	1.28037	11498.3	1.11172e+06	0.0156012	42542.3	279.061	G33
MR1111	76.7	70.564	1.08696	7216.35	599904	0.0154038	28028	218.083	G33
MR1114	88.972	70.564	1.26087	8370.96	695888	0.0178685	31099.3	237.681	G33
MR1115	70.564	62.894	1.12195	5917.4	438451	0.0178388	22749.3	197.821	G33
MR1121A	103.545	82.069	1.26168	11330.4	1.09549e+06	0.0153734	42086.8	276.553	G33
MR1122	96.642	72.098	1.34043	9290.26	789100	0.0185917	33970.1	252.287	G33
MR1123	90.506	84.37	1.07273	10181.3	1.01198e+06	0.0127146	39717.1	258.896	G33
MR1125	141.895	85.904	1.65179	16252.5	1.6448e+06	0.0192283	56818.5	346.132	G33
MR1128	88.205	74.399	1.18557	8749.82	766915	0.0159353	33077.2	241.541	G33
MR1133	95.875	69.797	1.37363	8922.38	733667	0.0196803	32430.2	248.089	G33
MR1135	108.914	82.069	1.3271	11918	1.15229e+06	0.0161706	43687.6	285.375	G33
MR1136	62.894	67.496	0.931818	5660.12	450075	0.0138055	23243.1	192.69	G33
MR1138	119.652	61.36	1.95	9789.13	707637	0.0317797	33317.2	279.573	G33
MR1139	99.71	80.535	1.2381	10706.9	1.01585e+06	0.0153734	39976.8	268.291	G33
MR1140	62.127	67.496	0.920455	5591.1	444587	0.0136372	23072.1	191.561	G33
MR1143	147.264	95.108	1.54839	18674.6	2.09243e+06	0.0162803	66104.3	366.226	G33
MR1146	73.632	62.127	1.18519	6099.38	446424	0.0190768	23059.9	201.651	G33
MR1147	115.05	73.632	1.5625	11295.1	979805	0.0212204	39909.7	285.303	G33
MR1148	108.147	65.962	1.63953	9511.46	739132	0.0248557	33297.6	264.363	G33
MR1150	97.409	80.535	1.20952	10459.8	992404	0.0150186	39312.4	264.569	G33
MR1153	89.739	69.797	1.28571	8351.35	686712	0.0184208	30864.9	237.934	G33
MR1154	96.642	69.797	1.38462	8993.76	739536	0.0198377	32627.4	249.37	G33
MR1155	121.953	81.302	1.5	13220	1.26624e+06	0.0184497	47104.6	306.327	G33
MR1156	98.943	80.535	1.22857	10624.5	1.00803e+06	0.0152551	39754.9	267.048	G33
MR1157	104.312	91.273	1.14286	12694.5	1.36502e+06	0.0125213	48523	290.126	G33
MR1160	101.244	70.564	1.43478	9525.58	791873	0.0203331	34272.6	258.057	G33
MR1162	88.972	75.933	1.17172	9007.88	805813	0.0154309	34171.6	244.841	G33
MR1164	79.001	84.37	0.936364	8887.09	883341	0.0110983	36424.5	241.447	G33
MR1166	100.477	72.865	1.37895	9761.68	837962	0.0189247	35447.8	259.644	G33
MR1168	94.341	73.632	1.28125	9262.02	803440	0.0174007	34262.1	250.472	G33
MR1171	72.865	56.758	1.28378	5514.23	368717	0.0226186	20387.6	193.294	G33
MR1172	111.982	83.603	1.33945	12482.7	1.22945e+06	0.0160215	45651.7	292.419	G33
MR1174	119.652	82.069	1.45794	13093	1.2659e+06	0.0177649	46939.7	303.354	G33
MR1175	119.652	83.603	1.43119	13337.7	1.31366e+06	0.0171189	48015.7	305.246	G33
MR1176	105.846	90.506	1.16949	12772.9	1.36191e+06	0.0129217	48482	291.521	G33
MR1177	99.71	72.098	1.38298	9585.19	814151	0.0191819	34782.7	257.396	G33
MR1178	72.098	62.894	1.14634	6046.04	447983	0.0182266	23088.5	200.246	G33
MR1179	98.943	92.04	1.075	12142.3	1.31661e+06	0.0116797	47333.3	282.764	G33
MR1180	102.778	70.564	1.45652	9669.9	803871	0.0206411	34675.1	260.65	G33
MR1184	105.846	96.642	1.09524	13638.9	1.55284e+06	0.0113329	52841.5	299.953	G33
MR1186	92.04	78.234	1.17647	9600.88	884886	0.0150378	36377.3	252.856	G33
MR1189	106.613	88.972	1.19828	12647.4	1.32567e+06	0.013468	47662.8	290.681	G33
MR1190	105.846	89.739	1.17949	12664.7	1.33893e+06	0.0131435	47949.4	290.483	G33
MR1191	107.38	89.739	1.19658	12848.2	1.35833e+06	0.013334	48439.4	292.943	G33
MR1192	111.215	76.7	1.45	11373.6	1.02772e+06	0.0189048	40825	282.473	G33
MR1202	100.477	80.535	1.24762	10789.2	1.02366e+06	0.0154916	40199.1	269.537	G33
MR1204	111.982	85.904	1.30357	12826.3	1.29806e+06	0.0151747	47232.8	295.377	G33
MR1205	115.05	69.797	1.64835	10706.9	880400	0.0236164	37445.4	280.806	G33
MR1207	121.186	87.438	1.38596	14128.3	1.45537e+06	0.0158508	51242.6	312.61	G33
MR1208	112.749	61.36	1.8375	9224.37	666812	0.0299462	31672.8	267.258	G33
MR1210	88.205	66.729	1.32184	7847.78	616939	0.0198091	28796.5	231.442	G33
MR1212	90.506	76.7	1.18	9255.75	836350	0.0153846	35038.4	248.33	G33
MR1213	101.244	82.069	1.23364	11078.7	1.07114e+06	0.0150318	41406.5	272.81	G33
MR1217	105.846	72.865	1.45263	10283.3	882739	0.0199359	36896.5	268.671	G33
MR1219	137.293	92.807	1.47934	16989	1.8575e+06	0.0159399	60713.8	346.42	G33
MR1220A	90.506	67.496	1.34091	8145.06	647669	0.0198665	29780	236.234	G33
MR1221	133.458	79.768	1.67308	14194.2	1.3339e+06	0.0209743	49507.7	324.363	G33
MR1223	95.875	72.865	1.31579	9314.58	799582	0.0180579	34218.8	252.001	G33
MR1225	95.875	65.962	1.45349	8432.14	655259	0.0220352	30250.6	243.309	G33
MR1226	68.263	75.933	0.89899	6911.22	618253	0.0118393	28794.3	213.134	G33
MR1227	59.059	52.923	1.11594	4167.44	259833	0.0210861	16048.9	165.948	G33
MR1228	78.234	71.331	1.09677	7440.68	625276	0.0153758	28814.5	221.547	G33
MR1231	106.613	89.739	1.18803	12756.5	1.34863e+06	0.0132388	48194.2	291.712	G33
MR1232	122.72	70.564	1.73913	11546.2	959846	0.0246461	40000.3	295.092	G33
MR1233B	124.254	79.768	1.55769	13215.3	1.2419e+06	0.0195278	46723.1	308.424	G33
MR1235A	79.001	67.496	1.17045	7109.67	565338	0.0173411	26979.4	217.493	G33
MR1240	131.924	92.807	1.42149	16324.6	1.78486e+06	0.0153166	58859.9	337.34	G33
MR1242	95.875	76.7	1.25	9804.82	885964	0.0162973	36512.3	256.996	G33
MR1243	148.798	83.603	1.77982	16586.6	1.63366e+06	0.0212889	57241.9	355.619	G33
MR1244	88.205	83.603	1.05505	9832.27	968405	0.0126197	38571.5	254.254	G33
MR1245	108.147	73.632	1.46875	10617.4	921017	0.0199472	38003	273.511	G33
MR1246	95.108	62.127	1.53086	7878.37	576631	0.0246409	27952.5	237.344	G33
MR1247	106.613	74.399	1.43299	10575.9	926967	0.0192609	38062.3	271.86	G33
MR1248	89.739	76.7	1.17	9177.31	829262	0.0152542	34829.6	247.104	G33
MR1249	73.632	68.263	1.07865	6701.79	538961	0.0158014	26095.6	210.086	G33
MR1251	92.04	76.7	1.2	9412.62	850525	0.0156454	35457.4	250.791	G33
MR1252	121.186	81.302	1.49057	13136.9	1.25827e+06	0.0183337	46871.2	305.021	G33
MR1253	158.769	88.205	1.8	18672.3	1.94031e+06	0.020407	64322.2	378.342	G33
MR1254	102.778	82.836	1.24074	11351.6	1.10779e+06	0.0149783	42359.1	276.314	G33
MR1260	92.807	73.632	1.26042	9111.42	790376	0.0171178	33853.5	247.964	G33
MR1261	95.875	69.797	1.37363	8922.38	733667	0.0196803	32430.2	248.089	G33
MR1263	79.001	64.428	1.22619	6786.5	515112	0.019032	25407.7	213.377	G33
MR1265	115.05	85.137	1.35135	13060	1.30992e+06	0.0158727	47658.4	299.468	G33
MR1266	124.254	86.671	1.43363	14359	1.46615e+06	0.016541	51672.3	316.806	G33
MR1267	98.176	75.933	1.29293	9939.73	889173	0.0170272	36681.3	259.756	G33
MR1268	109.681	80.535	1.3619	11777.5	1.11743e+06	0.0169107	42896.7	284.691	G33
MR1269	79.768	75.166	1.06122	7994.46	707932	0.0141184	31299.6	229.306	G33
MR1273	102.011	93.574	1.09016	12727.4	1.40306e+06	0.0116503	49385.1	289.687	G33
MR1275	105.079	79.001	1.3301	11068.5	1.03015e+06	0.0168365	40550.6	275.096	G33
MR1276	88.972	75.166	1.18367	8916.89	789616	0.0157475	33724.7	243.804	G33
MR1279	108.914	77.467	1.40594	11249.7	1.02668e+06	0.0181489	40664.7	279.548	G33
MR1280	121.186	79.001	1.53398	12765.1	1.18806e+06	0.0194172	45271.8	302.243	G33
MR1282	146.497	75.933	1.92929	14831.9	1.32681e+06	0.0254078	50557.2	343.166	G33
MR1284	83.603	72.098	1.15957	8036.81	682634	0.0160833	30583.6	231.076	G33
MR1286	90.506	78.234	1.15686	9440.86	870138	0.0147872	35952.1	250.41	G33
MR1288	81.302	92.04	0.883333	9977.38	1.08187e+06	0.00959728	41873.4	256.272	G33
MR1289	131.157	79.001	1.66019	13815.4	1.28581e+06	0.0210149	48253.7	319.47	G33
MR1290	96.642	73.632	1.3125	9487.92	823036	0.0178251	34877.9	254.255	G33
MR1292	125.788	79.001	1.59223	13249.8	1.23317e+06	0.0201546	46643.1	310.159	G33
MR1293	104.312	84.37	1.23636	11734.4	1.16635e+06	0.0146541	43830.5	280.833	G33
MR1301	123.487	85.137	1.45045	14017.8	1.40598e+06	0.0170367	50312.6	313.616	G33
MR1303	108.147	76.7	1.41	11059.8	999367	0.0183833	39951.8	277.302	G33
MR1304A	137.293	87.438	1.57018	16006.2	1.6488e+06	0.0179576	56500.3	339.962	G33
MR1304B	98.176	85.904	1.14286	11244.9	1.13803e+06	0.0133039	42982.4	273.056	G33
MR1305	72.098	56.758	1.27027	5456.18	364836	0.0223805	20229.9	192.038	G33
MR1306	97.409	82.836	1.17593	10758.6	1.04992e+06	0.0141958	40769.5	267.662	G33
MR1307	108.147	65.195	1.65882	9400.86	722043	0.025444	32839.8	263.476	G33
MR1308	93.574	66.729	1.4023	8325.47	654492	0.0210148	30112.7	240.383	G33
MR1309	82.069	61.36	1.3375	6714.34	485366	0.0217976	24564.6	214.406	G33
MR1310	94.341	77.467	1.21782	9744.42	889311	0.0157205	36552.4	255.525	G33
MR1311	90.506	80.535	1.12381	9718.53	922076	0.0139543	37343.2	253.562	G33
MR1313	118.118	90.506	1.30508	14253.9	1.51981e+06	0.0144199	52474.1	311.429	G33
MR1317	122.72	92.04	1.33333	15060.2	1.63301e+06	0.0144865	55141.1	321.003	G33
MR1320	129.623	74.399	1.74227	12858.4	1.12703e+06	0.0234179	44533	311.543	G33
MR1321	123.487	86.671	1.42478	14270.3	1.4571e+06	0.0164389	51425.7	315.513	G33
MR1322	75.166	66.729	1.12644	6687.67	525739	0.0168808	25678.3	210.359	G33
MR1323	134.225	98.943	1.35659	17707.5	2.06407e+06	0.0137108	64556.6	348.902	G33
MR1324	99.71	87.438	1.14035	11624.6	1.19745e+06	0.0130418	44463.7	277.586	G33
MR1325	68.263	62.894	1.08537	5724.44	424154	0.0172571	22244.3	194.214	G33
MR1327	97.409	79.001	1.23301	10260.5	954958	0.0156075	38354.3	262.528	G33
MR1331	151.099	84.37	1.79091	16997.6	1.6895e+06	0.0212268	58601.1	360.535	G33
MR1332	118.885	97.409	1.22047	15440.6	1.77192e+06	0.0125294	57883.8	321.737	G33
MR1334	80.535	72.865	1.10526	7824.24	671649	0.0151686	30224.3	227.282	G33
MR1335A	108.147	72.865	1.48421	10506.8	901929	0.0203693	37521.8	272.574	G33
MR1339	85.137	70.564	1.20652	8010.14	665893	0.0170983	30127.1	231.464	G33
MR1340	88.972	86.671	1.02655	10281.7	1.04983e+06	0.0118442	40720	259.792	G33
MR1341	176.41	111.982	1.57534	26339.7	3.47488e+06	0.0140678	92916.3	436.401	G33
MR1342	92.807	82.069	1.13084	10155.4	981881	0.0137792	38945.6	259.303	G33
MR1343	128.089	82.836	1.5463	14147.2	1.38061e+06	0.018667	50091.7	318.667	G33
MR1344	102.778	85.137	1.20721	11666.9	1.17019e+06	0.0141796	43873.6	279.373	G33
MR1345	97.409	76.7	1.27	9961.69	900139	0.016558	36937.1	259.498	G33
MR1352	127.322	75.933	1.67677	12890.6	1.15315e+06	0.0220822	44943	309.256	G33
MR1354	79.768	85.137	0.936937	9054.94	908208	0.011005	37103.6	243.715	G33
MR1356	93.574	85.137	1.0991	10622.1	1.0654e+06	0.0129098	41106.6	264.75	G33
MR1357	98.176	80.535	1.21905	10542.1	1.00022e+06	0.0151369	39533.4	265.807	G33
MR1358	108.914	83.603	1.30275	12140.7	1.19577e+06	0.0155826	44715.5	287.35	G33
MR1360	117.351	84.37	1.39091	13201.2	1.31215e+06	0.0164858	47839.5	302.337	G33
MR1361	90.506	78.234	1.15686	9440.86	870138	0.0147872	35952.1	250.41	G33
MR1362	77.467	73.632	1.05208	7605.4	659735	0.0142884	29864.3	223.585	G33
MR1363	111.982	82.069	1.36449	12253.7	1.18475e+06	0.0166261	44610.3	290.468	G33
MR1365	97.409	63.661	1.53012	8268.21	620106	0.0240354	29338.6	243.124	G33
MR1368	65.962	75.933	0.868687	6678.26	597413	0.0114402	28226.6	209.81	G33
MR1369	103.545	68.263	1.51685	9424.39	757914	0.0222207	33501.5	259.154	G33
MR1370	110.448	85.137	1.2973	12537.6	1.25752e+06	0.0152378	46227.7	291.86	G33
MR1372	134.225	89.739	1.49573	16060.3	1.69791e+06	0.0166675	57259.4	337.468	G33
MR1376	134.992	79.001	1.70874	14219.3	1.32341e+06	0.0216293	49410.6	326.168	G33
MR1377	95.108	79.001	1.20388	10018.2	932400	0.0152388	37703.3	258.81	G33
MR1378	141.128	101.244	1.39394	19051.2	2.27233e+06	0.0137681	69003.6	363.329	G33
MR1380	144.196	89.739	1.60684	17253.3	1.82404e+06	0.0179057	60629.9	354.588	G33
MR1381	98.943	71.331	1.3871	9410.27	790791	0.0194459	34123.8	255.148	G33
MR1382	118.885	81.302	1.46226	12887.5	1.23438e+06	0.0179856	46172.8	301.113	G33
MR1384	107.38	76.7	1.4	10981.4	992279	0.0182529	39734.3	276.015	G33
MR1385	102.011	75.166	1.35714	10223.7	905336	0.0180553	37269	265.112	G33
MR1386	85.904	72.865	1.17895	8345.86	716426	0.0161799	31602.3	235.788	G33
MR1388	120.419	86.671	1.38938	13915.8	1.4209e+06	0.0160305	50442.2	310.362	G33
MR1389	105.079	73.632	1.42708	10316.2	894889	0.0193813	37162.7	268.324	G33
MR1391	111.982	88.972	1.25862	13284.4	1.39243e+06	0.0141463	49377.1	299.375	G33
MR1392	96.642	74.399	1.29897	9586.76	840272	0.0174595	35335.7	255.246	G33
MR1395	82.069	97.409	0.84252	10659	1.2232e+06	0.0086493	45654.2	265.542	G33
MR1402	121.953	99.71	1.22308	16213.2	1.90454e+06	0.0122663	60743.6	329.759	G33
MR1404B	97.409	85.904	1.13393	11157.1	1.12913e+06	0.0132	42750.4	271.842	G33
MR1406	95.108	75.166	1.26531	9531.85	844073	0.0168335	35378.5	253.731	G33
MR1407	108.147	72.865	1.48421	10506.8	901929	0.0203693	37521.8	272.574	G33
MR1411	110.448	85.904	1.28571	12650.6	1.28028e+06	0.0149669	46754	292.856	G33
MR1412	104.312	78.234	1.33333	10881	1.00287e+06	0.0170429	39839.5	272.843	G33
MR1413	104.312	83.603	1.24771	11627.7	1.14524e+06	0.0149242	43322.5	279.82	G33
MR1415	102.011	67.496	1.51136	9180.45	730000	0.0223919	32659.1	255.609	G33
MR1416	131.157	90.506	1.44915	15827.3	1.68759e+06	0.0160117	56818.8	333.199	G33
MR1419	122.72	91.273	1.34454	14934.7	1.60591e+06	0.0147309	54567.6	320.023	G33
MR1420	142.662	99.71	1.43077	18966.4	2.22795e+06	0.0143493	68283.7	363.994	G33
MR1422	137.293	98.176	1.39844	17971.8	2.07864e+06	0.0142442	65045	353.058	G33
MR1423	101.244	88.205	1.14783	11907	1.2373e+06	0.0130132	45452.1	281.067	G33
MR1425	110.448	80.535	1.37143	11859.9	1.12524e+06	0.017029	43123.8	285.97	G33
MR1426	95.108	94.341	1.00813	11963.4	1.32965e+06	0.010686	47687.4	280.14	G33
MR1429	110.448	83.603	1.3211	12311.7	1.21261e+06	0.0158021	45182.9	289.88	G33
MR1431	108.147	78.234	1.38235	11281	1.03974e+06	0.0176695	40941	279.225	G33
MR1432	120.419	79.768	1.50962	12807.4	1.20357e+06	0.0189251	45573	301.855	G33
MR1433	80.535	81.302	0.990566	8730.21	836194	0.0121838	35023.1	239.249	G33
MR1434	108.147	91.273	1.18487	13161.2	1.4152e+06	0.0129816	49762.3	296.237	G33
MR1435	118.885	85.904	1.38393	13616.9	1.37808e+06	0.0161102	49405	306.832	G33
MR1437	111.215	82.836	1.34259	12283.5	1.19873e+06	0.0162078	44896.8	290.168	G33
MR1440	96.642	65.195	1.48235	8400.77	645230	0.0227372	30008.7	243.671	G33
MR1442	136.526	82.836	1.64815	15079	1.47154e+06	0.0198965	52737.5	333.244	G33
MR1444	100.477	82.069	1.2243	10994.7	1.06303e+06	0.0149179	41180.6	271.568	G33
MR1446	108.147	86.671	1.24779	12497.6	1.27609e+06	0.0143968	46562.7	290.102	G33
MR1448	79.001	74.399	1.06186	7836.79	686889	0.0142724	30676.2	227.038	G33
MR1449	135.759	95.875	1.416	17354.5	1.96019e+06	0.0147692	62628.9	347.609	G33
MR1450	79.768	59.826	1.33333	6362.93	448465	0.0222869	23297.1	208.631	G33
MR1451	120.419	90.506	1.33051	14531.5	1.54942e+06	0.0147008	53233.8	315.228	G33
MR1457	70.564	74.399	0.948454	6999.85	613532	0.0127482	28546.2	214.237	G33
MR1458	115.817	77.467	1.49505	11962.7	1.09176e+06	0.0192992	42654.3	291.222	G33
MR1461	99.71	80.535	1.2381	10706.9	1.01585e+06	0.0153734	39976.8	268.291	G33
MR1463B	99.71	86.671	1.15044	11522.6	1.17654e+06	0.0132737	43954.3	276.538	G33
MR1464	86.671	77.467	1.11881	8952.19	817010	0.0144424	34447	243.29	G33
MR1465A	102.011	81.302	1.25472	11058.3	1.05918e+06	0.0154328	41137.6	273.044	G33
MR1465B	71.331	68.263	1.04494	6492.36	522118	0.0153076	25553.5	206.526	G33
MR1466	133.458	86.671	1.53982	15422.6	1.57475e+06	0.0177663	54654.2	332.46	G33
MR1467	85.904	62.127	1.38272	7115.94	520828	0.0222563	25823.5	221.763	G33
MR1469	94.341	82.836	1.13889	10419.8	1.01685e+06	0.0137487	39871.1	262.781	G33
MR1470	121.953	93.574	1.30328	15215.5	1.67735e+06	0.0139278	56034.4	321.71	G33
MR1471	121.953	85.137	1.43243	13843.6	1.38851e+06	0.016825	49827.2	311.026	G33
MR1472	132.691	98.943	1.34109	17505.1	2.04048e+06	0.0135541	64000.2	346.353	G33
MR1474	117.351	84.37	1.39091	13201.2	1.31215e+06	0.0164858	47839.5	302.337	G33
MR1475	129.623	86.671	1.49558	14979.4	1.5295e+06	0.0172558	53406.9	325.906	G33
MR1477	109.681	75.166	1.45918	10992.4	973406	0.0194128	39401.5	277.991	G33
MR1478	112.749	86.671	1.30088	13029.4	1.33039e+06	0.0150095	48006.6	297.631	G33
MR1480	109.681	77.467	1.41584	11328.9	1.03391e+06	0.0182767	40884.6	280.836	G33
MR1482	94.341	79.001	1.19417	9937.38	924880	0.0151159	37487.1	257.577	G33
MR1483	69.03	55.224	1.25	5082.82	330684	0.0226351	18928	185.02	G33
MR1484	80.535	75.166	1.07143	8071.33	714739	0.0142542	31498.9	230.494	G33
