# Supplementary material for: Modeling the Morphometric Evolution of the Maize Shoot Apical Meristem
Source: Front Plant Sci. 2016 Nov 4;7:1651. doi: 10.3389/fpls.2016.01651 (PMC5095129; doi:10.3389/fpls.2016.01651)
Supplement: Supplementary file 4 [file Data_Sheet_4.XLSX]

## Sheet: Significant QTL
phenotype	chr	start_cM	stop_cM	start_BP_genomeV2	start_BP_genomeV2	Interval_MAX_LOD
Arc_length	1	73.3208	110.223	46737780	217586724	6.09497
Surf_area	1	74.738	107.332	48420338	213918739	6.88115
Volume	1	72.2185	106.847	46413190	213350086	6.15225
Area	1	72.8661	109.726	46625208	217211319	6.07972
Height	1	72.4846	111.621	46543119	221187699	5.26123
Radius	1	85.3603	93.433	61137268	177047130	9.36312
Arc_length	2	28.8567	47.0343	8915227	16682306	7.757
Surf_area	2	28.6137	47.0343	8889407	16682306	5.00001
Volume	2	28.0949	47.8988	7949571	17685905	4.42564
Area	2	28.7475	47.0343	8906606	16682306	6.3479
HeiRadRatio	2	28.6137	87.1836	8889407	151797512	13.8354
Para_coeff	2	77.567	87.5922	63959835	152922451	14.206
Height	2	28.8567	47.8988	8915227	17685905	10.0521
Arc_length	4	118.024	120.418	186165247	188493259	17.1076
Surf_area	4	118.024	120.418	186165247	188493259	16.0508
Volume	4	118.024	120.418	186165247	188493259	15.9305
Area	4	118.024	120.418	186165247	188493259	17.3815
HeiRadRatio	4	107.044	121.916	179617458	189154231	8.98069
Height	4	118.024	120.418	186165247	188493259	17.3728
Radius	4	117.724	127.761	186142700	197853736	7.46571
HeiRadRatio	5	14.6883	177.208	4469867	217710870	4.62664
Para_coeff	5	140.348	152.132	205235699	208997921	6.15414
Height	5	165.345	177.208	213173637	217710870	4.52948
Radius	5	42.6778	145.351	12364779	206922855	6.07177
Para_coeff	6	50.9842	90.0395	111706912	157773607	4.50556
Radius	6	9.18687	90.0395	22002520	157773607	4.28779
Arc_length	7	18.626	96.401	5525195	155591042	7.30875
Surf_area	7	19.0018	96.401	5784512	155591042	6.63009
Volume	7	83.1599	96.2319	143411052	155258707	6.11402
Area	7	19.0018	96.401	5784512	155591042	6.85459
HeiRadRatio	7	34.0699	54.5294	12246790	117375903	7.05566
Height	7	19.0018	96.401	5784512	155591042	7.28749
Radius	7	12.9337	99.2466	4543812	157605975	4.95617
HeiRadRatio	9	89.6854	96.1242	139760531	146195663	4.57821
Surf_area	10	32.2664	36.7388	80395399	108913321	4.41265
Radius	10	34.1654	36.7388	87544308	108913321	5.1903

## Sheet: Candidates within intervals
Known GWAS Candidates within intervals (from Leiboff et. al 2015)
Chr	BP	Gene_ID	Annotation	Putative Function
1	119653274	GRMZM2G129413	LAX2	auxin transport
1	151025567	GRMZM2G119249	SHIKIMATE KINASE-LIKE 1	metabolism
1	151737526	GRMZM2G138419	Importin subunit beta-1/Thaumatin pathogenesis related	nuclear protein trafficing
2	9549519	GRMZM2G094255 / GRMZM2G094328	HISTIDINE BIOSYNTHESIS 5B / Germin-like protein 2	metabolism / cell wall
2	144801251	GRMZM2G092581	Heavy metal transport/detoxification superfamily protein	metal biology
5	201454707	GRMZM2G147450	carbamoyl phosphate synthetase A (CARA)	arginine biosynthesis
5	208196813	GRMZM2G061950	annexin 1	ROS-induced Ca2+ signalling
6	150840226	GRMZM2G178797	guanylyl cyclase 1	G-protein cascade, Ca2+ signalling
10	103688602	GRMZM2G053008	RNA polymerase III, TFIIIC	interacts with TFIIIB to recruit PolIII
10	103993165	GRMZM2G037725	Plant calmodulin-binding protein-related	Ca++ response
10	105042440	GRMZM2G126545	METHYL-CPG-BINDING DOMAIN protein	DNA methylation recognition
